# Supplementary material for: Bis{μ-2-[(pyridin-2-yl)imino­meth­yl]phenolato}bis­[(2-formyl­phenolato)copper(II)]
Source: Acta Crystallogr Sect E Struct Rep Online. 2011 May 7;67(Pt 6):m690. doi: 10.1107/S1600536811015674 (PMC3120375; doi:10.1107/S1600536811015674)
Supplement: Supplementary file 1 [file e-67-0m690-sup1.cif]

##############################################################################
#                                                                            #
# This CIF contains the data in a paper accepted for publication in          #
# Acta Crystallographica Section E. It conforms to the requirements of       #
# Notes for Authors for Acta Crystallographica Section E, and has been       #
# peer reviewed under the auspices of the IUCr Commission on Journals.       #
#                                                                            #
# Full details of the Crystallographic Information File format               #
# are given in the paper "The Crystallographic Information File (CIF):       #
# a New Standard Archive File for Crystallography" by S. R. Hall, F. H.      #
# Allen and I. D. Brown [Acta Cryst. (1991), A47, 655-685].                  #
#                                                                            #
# The current version of the core CIF dictionary is obtainable from          #
# ftp://ftp.iucr.org/pub/cif_core.dic.                                       #
#                                                                            #
# Software is freely available for graphical display of the structure(s)     #
# in this CIF. For information consult the CIF software page                 #
# http://www.iucr.org/resources/cif/software.                                #
#                                                                            #
# This file may be used for bona fide research purposes within the           #
# scientific community so long as proper attribution is given to the journal # 
# article from which it was obtained.                                        #
#                                                                            #
##############################################################################
data_global
_audit_creation_method     'WinGX routine CIF_UPDATE'
_audit_conform_dict_name     cif_core.dic
_audit_conform_dict_version     2.4
_journal_data_validation_number     ?
_journal_date_recd_electronic     2011-02-23
_journal_date_accepted     2011-04-26
_journal_name_full     'Acta Crystallographica, Section E'
_journal_year     2011
_journal_volume     67
_journal_issue      6
_journal_page_first     m690
_journal_page_last     m690
_journal_paper_category     QM
_journal_coeditor_code     PK2308
_publ_contact_author_name     'Jacqueline M. Cole'
_publ_contact_author_address
;
Cavendish Laboratory, University of Cambridge,
J. J. Thomson Avenue, Cambridge, CB3 0HE. UK'
;
_publ_contact_author_email     'jmc61@cam.ac.uk'
_publ_contact_author_fax     '+44 (0)1223 337470'
_publ_contact_author_phone     '+44 (0)1223 350266'
_publ_section_title
;\
Bis{\m-2-[(pyridin-2-yl)iminomethyl]phenolato}bis[(2-formylphenolato)copper(II)\
]
;
loop_
    _publ_author_name
    _publ_author_footnote
    _publ_author_address
    'Chang, Hui-Chang'
;
;
;
Cavendish Laboratory,
University of Cambridge,
J. J. Thomson Avenue,
Cambridge CB3 0HE
England
;
    'Cole, Jacqueline M.'
;
Other affiliation: Department of Chemistry,
University of New Brunswick,
Fredericton,
NB,
Canada E3B 5A3.
;
;
Cavendish Laboratory,
University of Cambridge,
J. J. Thomson Avenue,
Cambridge CB3 0HE
England
;
    'Lin, Tze-Chia'
;
;
;
Cavendish Laboratory,
University of Cambridge,
J. J. Thomson Avenue,
Cambridge CB3 0HE
England
;
    'Sylvester, Sven O.'
;
;
;
Cavendish Laboratory,
University of Cambridge,
J. J. Thomson Avenue,
Cambridge CB3 0HE
England
;
    'Waddell, Paul G.'
;
Other affiliation: Department of Chemistry,
University of New Brunswick,
Fredericton,
NB,
Canada E3B 5A3.
;
;
Cavendish Laboratory,
University of Cambridge,
J. J. Thomson Avenue,
Cambridge CB3 0HE
England
;
data_I
_audit_creation_method     'WinGX routine CIF_UPDATE'
_chemical_name_systematic
;
Bis{\m-2-[(pyridin-2-yl)iminomethyl]phenolato}bis[(2-
formylphenolato)copper(II)]
;
_chemical_formula_moiety     'C38 H28 Cu2 N4 O6'
_chemical_formula_sum     'C38 H28 Cu2 N4 O6'
_chemical_formula_analytical     ?
_chemical_formula_iupac     '[Cu2 (C12 H9 N2 O1)2 (C7 H5 O2)2]'
_chemical_formula_weight     763.72
_symmetry_cell_setting     orthorhombic
_symmetry_space_group_name_H-M     'P 21 21 21'
_symmetry_space_group_name_Hall     'P 2ac 2ab'
loop_
    _symmetry_equiv_pos_as_xyz
    'x, y, z'
    '-x+1/2, -y, z+1/2'
    'x+1/2, -y+1/2, -z'
    '-x, y+1/2, -z+1/2'
_cell_length_a     8.9811(18)
_cell_length_b     18.856(4)
_cell_length_c     19.612(4)
_cell_angle_alpha     90
_cell_angle_beta     90
_cell_angle_gamma     90
_cell_volume     3321.2(12)
_cell_formula_units_Z     4
_cell_measurement_reflns_used     9105
_cell_measurement_theta_min     2.08
_cell_measurement_theta_max     30.40
_cell_measurement_temperature     150(2)
_exptl_crystal_description     Prism
_exptl_crystal_colour     Yellow
_exptl_crystal_size_max     0.20
_exptl_crystal_size_mid     0.12
_exptl_crystal_size_min     0.06
_exptl_crystal_density_diffrn     1.527
_exptl_crystal_density_method     'not measured'
_exptl_crystal_F_000     1560
_exptl_absorpt_coefficient_mu     1.335
_exptl_absorpt_correction_type     multi-scan
_exptl_absorpt_process_details     '(ABSCOR; Higashi, 1995)'
_exptl_absorpt_correction_T_min     0.7358
_exptl_absorpt_correction_T_max     1
_exptl_special_details
;
;
_diffrn_ambient_temperature     150(2)
_diffrn_radiation_type     MoK\a
_diffrn_radiation_wavelength     0.71073
_diffrn_radiation_monochromator     graphite
_diffrn_measurement_device_type     'Rigaku Saturn724+'
_diffrn_measurement_method     \w
_diffrn_detector_area_resol_mean     28.6
_diffrn_reflns_number     33976
_diffrn_reflns_av_R_equivalents     0.0763
_diffrn_reflns_theta_min     3.08
_diffrn_reflns_theta_max     26.37
_diffrn_reflns_theta_full     26.37
_diffrn_measured_fraction_theta_max     0.998
_diffrn_measured_fraction_theta_full     0.998
_diffrn_reflns_limit_h_min     -11
_diffrn_reflns_limit_h_max     10
_diffrn_reflns_limit_k_min     -23
_diffrn_reflns_limit_k_max     22
_diffrn_reflns_limit_l_min     -23
_diffrn_reflns_limit_l_max     24
_diffrn_reflns_reduction_process     'Lp corrections applied'
_refine_special_details
;
Refinement of <i>F</i>^2^ against ALL reflections. The weighted <i>R</i>-factor
<i>wR</i> and goodness of fit <i>S</i> are based on <i>F</i>^2^, conventional
<i>R</i>-factors <i>R</i> are based on <i>F</i>, with <i>F</i> set to zero for
negative <i>F</i>^2^. The threshold expression of <i>F</i>^2^ >
2\s(<i>F</i>^2^) is used only for calculating <i>R</i>-factors(gt) <i>etc</i>.
and is not relevant to the choice of reflections for refinement.
<i>R</i>-factors based on <i>F</i>^2^ are statistically about twice as large
as those based on <i>F</i>, and <i>R</i>- factors based on ALL data will be
even larger.
;
_reflns_number_total     6782
_reflns_number_gt     6545
_reflns_threshold_expression     >2\s(I)
_refine_ls_structure_factor_coef     Fsqd
_refine_ls_matrix_type     full
_refine_ls_R_factor_all     0.0594
_refine_ls_R_factor_gt     0.0568
_refine_ls_wR_factor_ref     0.1059
_refine_ls_goodness_of_fit_ref     1.202
_refine_ls_restrained_S_all     1.202
_refine_ls_number_reflns     6782
_refine_ls_number_parameters     452
_refine_ls_number_restraints     0
_refine_ls_hydrogen_treatment     constr
_refine_ls_weighting_scheme     calc
_refine_ls_weighting_details
         'calc w=1/[\s^2^(Fo^2^)+(0.0194P)^2^+4.0051P] where P=(Fo^2^+2Fc^2^)/3'
_atom_sites_solution_hydrogens     geom
_atom_sites_solution_primary     direct
_atom_sites_solution_secondary     difmap
_refine_ls_shift/su_max     0.001
_refine_ls_shift/su_mean     0
_refine_diff_density_max     0.386
_refine_diff_density_min     -0.409
_refine_ls_extinction_method     none
_refine_ls_abs_structure_details
;
Flack (1983), <b>2964 Friedel pairs</b>
;
_refine_ls_abs_structure_Flack     0.353(17)
loop_
    _atom_type_symbol
    _atom_type_description
    _atom_type_scat_dispersion_real
    _atom_type_scat_dispersion_imag
    _atom_type_scat_source
    C C 0.0033 0.0016 'International Tables Vol C Tables 4.2.6.8 and 6.1.1.4'
    H H 0 0 'International Tables Vol C Tables 4.2.6.8 and 6.1.1.4'
    Cu Cu 0.3201 1.2651 'International Tables Vol C Tables 4.2.6.8 and 6.1.1.4'
    N N 0.0061 0.0033 'International Tables Vol C Tables 4.2.6.8 and 6.1.1.4'
    O O 0.0106 0.006 'International Tables Vol C Tables 4.2.6.8 and 6.1.1.4'
_computing_data_collection     'CrystalClear (Rigaku, 2008)'
_computing_cell_refinement     'CrystalClear (Rigaku, 2008)'
_computing_data_reduction     'CrystalClear (Rigaku, 2008)'
_computing_structure_solution     'SHELXS97 (Sheldrick, 2008)'
_computing_structure_refinement     'SHELXL97 (Sheldrick, 2008)'
_computing_molecular_graphics     'SHELXTL (Sheldrick, 2008)'
_computing_publication_material     'WinGX (Farrugia, 1999)'
loop_
    _atom_site_type_symbol
    _atom_site_label
    _atom_site_fract_x
    _atom_site_fract_y
    _atom_site_fract_z
    _atom_site_U_iso_or_equiv
    _atom_site_adp_type
    _atom_site_calc_flag
    _atom_site_refinement_flags
    _atom_site_occupancy
    _atom_site_disorder_assembly
    _atom_site_disorder_group
    Cu Cu1 0.18124(6) 0.99821(3) 0.80722(3) 0.02880(13) Uani d . 1 . .
    Cu Cu2 0.34241(6) 0.77028(3) 0.70000(3) 0.02792(13) Uani d . 1 . .
    O O2 0.0380(4) 0.99272(19) 0.73492(16) 0.0324(8) Uani d . 1 . .
    N N3 0.1713(5) 0.80580(19) 0.75822(18) 0.0234(8) Uani d . 1 . .
    N N1 0.3472(5) 0.9601(2) 0.74793(18) 0.0254(8) Uani d . 1 . .
    O O4 0.2110(4) 0.74573(18) 0.62687(16) 0.0323(8) Uani d . 1 . .
    O O6 0.5021(4) 0.7284(2) 0.63978(16) 0.0347(8) Uani d . 1 . .
    C C31 0.8313(6) 0.6798(3) 0.7383(3) 0.0348(11) Uani d . 1 . .
    H H31 0.8822 0.6595 0.7019 0.042 Uiso calc R 1 . .
    O O1 0.3198(4) 1.02568(18) 0.87665(17) 0.0375(9) Uani d . 1 . .
    O O3 0.0291(4) 1.0429(2) 0.86985(17) 0.0354(8) Uani d . 1 . .
    C C1 0.4496(5) 0.9962(3) 0.8891(2) 0.0322(11) Uani d . 1 . .
    O O5 0.4773(4) 0.77314(19) 0.77578(15) 0.0312(7) Uani d . 1 . .
    C C17 0.2743(6) 0.9990(3) 0.5662(2) 0.0391(12) Uani d . 1 . .
    H H17 0.2379 1.0355 0.539 0.047 Uiso calc R 1 . .
    C C25 0.0007(5) 0.8201(3) 0.6601(2) 0.0258(10) Uani d . 1 . .
    C C15 0.3331(6) 0.9506(2) 0.6754(2) 0.0270(10) Uani d . 1 . .
    C C20 0.0858(5) 0.7781(3) 0.6120(2) 0.0272(10) Uani d . 1 . .
    C C30 0.8958(6) 0.6803(3) 0.8016(3) 0.0407(12) Uani d . 1 . .
    H H30 0.9898 0.6608 0.8083 0.049 Uiso calc R 1 . .
    C C21 0.0235(6) 0.7718(3) 0.5450(2) 0.0348(11) Uani d . 1 . .
    H H21 0.0741 0.7453 0.5124 0.042 Uiso calc R 1 . .
    C C13 -0.1640(6) 1.0600(2) 0.7855(2) 0.0300(10) Uani d . 1 . .
    C C3 0.6615(7) 0.9818(3) 0.9673(3) 0.0501(15) Uani d . 1 . .
    H H3 0.708 0.9937 1.0081 0.06 Uiso calc R 1 . .
    C C33 0.6283(6) 0.7067(3) 0.6591(3) 0.0343(12) Uani d . 1 . .
    H H33 0.6893 0.6868 0.626 0.041 Uiso calc R 1 . .
    C C27 0.6080(5) 0.7423(3) 0.7829(3) 0.0309(11) Uani d . 1 . .
    C C28 0.6772(6) 0.7409(3) 0.8474(2) 0.0366(11) Uani d . 1 . .
    H H28 0.6281 0.7604 0.8847 0.044 Uiso calc R 1 . .
    C C18 0.3240(6) 0.9365(3) 0.5366(2) 0.0391(12) Uani d . 1 . .
    H H18 0.3243 0.9307 0.4895 0.047 Uiso calc R 1 . .
    C C6 0.5217(5) 0.9478(3) 0.8436(2) 0.0287(11) Uani d . 1 . .
    C C7 0.4716(6) 0.9365(3) 0.7743(2) 0.0302(11) Uani d . 1 . .
    H H7 0.5333 0.9101 0.746 0.036 Uiso calc R 1 . .
    C C2 0.5278(6) 1.0136(3) 0.9505(3) 0.0443(14) Uani d . 1 . .
    H H2 0.4875 1.0472 0.9799 0.053 Uiso calc R 1 . .
    C C26 0.0461(5) 0.8277(2) 0.7302(2) 0.0247(10) Uani d . 1 . .
    H H26 -0.0205 0.8507 0.7589 0.03 Uiso calc R 1 . .
    C C16 0.2791(5) 1.0069(3) 0.6366(2) 0.0318(11) Uani d . 1 . .
    H H16 0.2473 1.0487 0.6573 0.038 Uiso calc R 1 . .
    C C5 0.6610(6) 0.9168(3) 0.8619(3) 0.0353(11) Uani d . 1 . .
    H H5 0.7075 0.8858 0.8317 0.042 Uiso calc R 1 . .
    C C32 0.6868(6) 0.7099(2) 0.7272(2) 0.0276(10) Uani d . 1 . .
    C C14 -0.0977(6) 1.0650(3) 0.8514(3) 0.0355(12) Uani d . 1 . .
    H H14 -0.1545 1.0871 0.8849 0.043 Uiso calc R 1 . .
    N N4 0.1434(4) 0.8785(2) 0.85692(18) 0.0282(9) Uani d . 1 . .
    C C23 -0.1931(6) 0.8431(3) 0.5754(2) 0.0316(11) Uani d . 1 . .
    H H23 -0.2834 0.8638 0.5633 0.038 Uiso calc R 1 . .
    N N2 0.3766(4) 0.8885(2) 0.64818(19) 0.0294(9) Uani d . 1 . .
    C C24 -0.1378(5) 0.8501(2) 0.6410(2) 0.0267(10) Uani d . 1 . .
    H H24 -0.1929 0.8749 0.6733 0.032 Uiso calc R 1 . .
    C C38 0.1394(6) 0.8842(3) 0.9252(2) 0.0347(12) Uani d . 1 . .
    H H38 0.1143 0.9279 0.9441 0.042 Uiso calc R 1 . .
    C C29 0.8168(6) 0.7110(3) 0.8563(3) 0.0374(12) Uani d . 1 . .
    H H29 0.8595 0.7112 0.8995 0.045 Uiso calc R 1 . .
    C C9 -0.1666(6) 1.0256(2) 0.6661(2) 0.0330(11) Uani d . 1 . .
    H H9 -0.1206 1.0052 0.6283 0.04 Uiso calc R 1 . .
    C C10 -0.3053(6) 1.0558(3) 0.6585(3) 0.0423(13) Uani d . 1 . .
    H H10 -0.3515 1.0543 0.6161 0.051 Uiso calc R 1 . .
    C C34 0.1807(5) 0.8147(2) 0.8304(2) 0.0261(10) Uani d . 1 . .
    C C22 -0.1100(6) 0.8042(3) 0.5273(3) 0.0379(13) Uani d . 1 . .
    H H22 -0.1452 0.8 0.4829 0.045 Uiso calc R 1 . .
    C C19 0.3730(5) 0.8830(3) 0.5794(2) 0.0322(11) Uani d . 1 . .
    H H19 0.4054 0.8408 0.5597 0.039 Uiso calc R 1 . .
    C C36 0.2157(7) 0.7636(3) 0.9410(3) 0.0461(15) Uani d . 1 . .
    H H36 0.2403 0.7257 0.9691 0.055 Uiso calc R 1 . .
    C C35 0.2229(6) 0.7568(3) 0.8709(2) 0.0340(12) Uani d . 1 . .
    H H35 0.2551 0.7148 0.851 0.041 Uiso calc R 1 . .
    C C8 -0.0916(5) 1.0247(2) 0.7303(2) 0.0269(10) Uani d . 1 . .
    C C4 0.7286(6) 0.9319(3) 0.9240(3) 0.0433(14) Uani d . 1 . .
    H H4 0.8166 0.9094 0.9366 0.052 Uiso calc R 1 . .
    C C11 -0.3798(6) 1.0892(3) 0.7140(3) 0.0407(14) Uani d . 1 . .
    H H11 -0.474 1.1089 0.7087 0.049 Uiso calc R 1 . .
    C C12 -0.3068(6) 1.0911(2) 0.7758(3) 0.0378(13) Uani d . 1 . .
    H H12 -0.3525 1.1136 0.8124 0.045 Uiso calc R 1 . .
    C C37 0.1707(7) 0.8285(3) 0.9690(2) 0.0434(13) Uani d . 1 . .
    H H37 0.1621 0.8341 1.016 0.052 Uiso calc R 1 . .
loop_
    _atom_site_aniso_label
    _atom_site_aniso_U_11
    _atom_site_aniso_U_22
    _atom_site_aniso_U_33
    _atom_site_aniso_U_12
    _atom_site_aniso_U_13
    _atom_site_aniso_U_23
    Cu1 0.0285(3) 0.0316(3) 0.0263(3) 0.0020(3) 0.0013(3) -0.0047(3)
    Cu2 0.0274(3) 0.0311(3) 0.0253(3) 0.0031(2) 0.0006(3) -0.0039(2)
    O2 0.0307(18) 0.0324(19) 0.0341(18) 0.0088(16) -0.0011(14) -0.0055(16)
    N3 0.023(2) 0.0243(19) 0.0230(18) -0.0007(17) 0.0021(18) -0.0017(15)
    N1 0.028(2) 0.026(2) 0.0216(18) -0.0002(18) 0.0025(18) 0.0029(15)
    O4 0.0283(18) 0.038(2) 0.0305(18) 0.0045(15) -0.0007(14) -0.0087(15)
    O6 0.0349(19) 0.039(2) 0.0298(18) 0.0015(17) 0.0035(15) -0.0071(17)
    C31 0.028(3) 0.028(3) 0.049(3) 0.005(2) 0.006(3) 0.006(2)
    O1 0.034(2) 0.044(2) 0.0344(19) 0.0005(17) 0.0016(17) -0.0126(15)
    O3 0.034(2) 0.041(2) 0.0313(19) 0.0075(17) 0.0045(16) -0.0032(16)
    C1 0.034(3) 0.038(3) 0.024(2) -0.003(2) 0.0014(19) -0.003(2)
    O5 0.0316(17) 0.0340(19) 0.0280(17) 0.0060(16) -0.0017(14) -0.0036(15)
    C17 0.040(3) 0.042(3) 0.035(3) -0.001(3) 0.000(2) 0.012(3)
    C25 0.025(2) 0.028(3) 0.025(2) -0.0067(19) 0.0025(19) -0.0025(19)
    C15 0.024(2) 0.033(2) 0.025(2) -0.002(2) 0.003(2) -0.0017(18)
    C20 0.034(3) 0.024(2) 0.024(2) 0.001(2) 0.006(2) 0.001(2)
    C30 0.034(3) 0.028(3) 0.060(3) 0.005(2) -0.001(3) 0.010(3)
    C21 0.036(3) 0.043(3) 0.025(2) 0.000(2) -0.003(2) -0.007(2)
    C13 0.026(2) 0.025(2) 0.039(3) -0.001(2) 0.002(2) 0.0011(19)
    C3 0.045(3) 0.073(4) 0.032(3) -0.009(3) -0.005(3) 0.001(3)
    C33 0.031(3) 0.032(3) 0.040(3) 0.002(2) 0.008(2) -0.005(2)
    C27 0.033(3) 0.022(2) 0.037(3) -0.0062(19) 0.004(2) 0.004(2)
    C28 0.036(3) 0.038(3) 0.036(3) 0.001(3) -0.003(2) 0.001(2)
    C18 0.042(3) 0.051(3) 0.024(2) 0.006(3) 0.003(3) -0.002(2)
    C6 0.029(3) 0.028(3) 0.029(2) -0.005(2) 0.001(2) 0.002(2)
    C7 0.030(3) 0.023(2) 0.037(3) -0.002(2) 0.005(2) 0.001(2)
    C2 0.048(3) 0.055(4) 0.030(3) -0.004(3) -0.001(2) -0.010(3)
    C26 0.025(2) 0.023(2) 0.026(2) -0.0013(19) 0.0034(19) -0.0048(19)
    C16 0.034(3) 0.027(3) 0.035(2) 0.000(2) 0.006(2) 0.001(2)
    C5 0.031(3) 0.037(3) 0.037(3) -0.002(2) -0.001(3) 0.007(2)
    C32 0.029(2) 0.021(2) 0.033(2) -0.0026(19) 0.006(2) 0.0026(18)
    C14 0.038(3) 0.031(3) 0.037(3) 0.000(2) 0.014(2) -0.002(2)
    N4 0.030(2) 0.031(2) 0.0240(18) -0.0013(17) 0.0035(17) 0.0006(16)
    C23 0.029(3) 0.031(3) 0.035(3) -0.002(2) -0.003(2) -0.002(2)
    N2 0.027(2) 0.035(2) 0.027(2) 0.0006(17) 0.0028(16) -0.0009(18)
    C24 0.028(3) 0.024(2) 0.028(2) -0.0013(19) 0.005(2) -0.0018(19)
    C38 0.036(3) 0.041(3) 0.027(2) -0.004(2) -0.006(2) -0.005(2)
    C29 0.037(3) 0.034(3) 0.040(3) -0.004(2) -0.009(3) 0.012(2)
    C9 0.033(3) 0.029(2) 0.037(3) -0.002(2) 0.001(2) -0.0013(19)
    C10 0.040(3) 0.031(3) 0.056(3) -0.002(2) -0.014(3) 0.007(2)
    C34 0.022(2) 0.032(2) 0.024(2) -0.003(2) -0.001(2) 0.0017(18)
    C22 0.039(3) 0.046(3) 0.028(3) -0.011(2) -0.006(2) -0.001(2)
    C19 0.033(3) 0.036(3) 0.028(2) 0.002(2) 0.003(2) -0.003(2)
    C36 0.059(4) 0.050(4) 0.029(3) 0.000(3) -0.010(3) 0.013(3)
    C35 0.038(3) 0.034(3) 0.029(2) 0.005(2) 0.000(2) 0.002(2)
    C8 0.026(2) 0.022(2) 0.032(3) -0.0022(18) 0.001(2) 0.0059(19)
    C4 0.034(3) 0.063(4) 0.034(3) -0.004(3) -0.009(2) 0.008(3)
    C11 0.033(3) 0.027(3) 0.062(4) 0.004(2) -0.004(3) 0.004(3)
    C12 0.034(3) 0.021(2) 0.059(3) 0.002(2) 0.010(3) 0.002(2)
    C37 0.055(4) 0.049(3) 0.026(2) -0.001(3) -0.002(3) 0.000(2)
_geom_special_details
;
All s.u.'s (except the s.u. in the dihedral angle between two l.s. planes) are
estimated using the full covariance matrix. The cell s.u.'s are taken into
account individually in the estimation of s.u.'s in distances, angles and
torsion angles; correlations between s.u.'s in cell parameters are only used
when they are defined by crystal symmetry. An approximate (isotropic)
treatment of cell s.u.'s is used for estimating s.u.'s involving l.s. planes.
;
loop_
    _geom_bond_atom_site_label_1
    _geom_bond_atom_site_label_2
    _geom_bond_site_symmetry_2
    _geom_bond_distance
    _geom_bond_publ_flag
    Cu1 O1 . 1.916(4) ?
    Cu1 O2 . 1.917(3) ?
    Cu1 O3 . 2.022(3) ?
    Cu1 N1 . 2.022(4) ?
    Cu2 O4 . 1.914(3) ?
    Cu2 O5 . 1.918(3) ?
    Cu2 O6 . 2.019(3) ?
    Cu2 N3 . 2.028(4) ?
    O2 C8 . 1.315(6) ?
    N3 C26 . 1.318(6) ?
    N3 C34 . 1.429(5) ?
    N1 C7 . 1.309(6) ?
    N1 C15 . 1.439(5) ?
    O4 C20 . 1.312(6) ?
    O6 C33 . 1.262(6) ?
    C31 C30 . 1.369(7) ?
    C31 C32 . 1.433(7) ?
    C31 H31 . 0.93 ?
    O1 C1 . 1.315(6) ?
    O3 C14 . 1.265(6) ?
    C1 C6 . 1.432(7) ?
    C1 C2 . 1.432(7) ?
    O5 C27 . 1.318(6) ?
    C17 C18 . 1.388(8) ?
    C17 C16 . 1.390(6) ?
    C17 H17 . 0.93 ?
    C25 C24 . 1.417(7) ?
    C25 C26 . 1.441(6) ?
    C25 C20 . 1.448(6) ?
    C15 N2 . 1.345(6) ?
    C15 C16 . 1.394(7) ?
    C20 C21 . 1.434(6) ?
    C30 C29 . 1.412(8) ?
    C30 H30 . 0.93 ?
    C21 C22 . 1.390(7) ?
    C21 H21 . 0.93 ?
    C13 C12 . 1.424(7) ?
    C13 C14 . 1.426(7) ?
    C13 C8 . 1.427(6) ?
    C3 C2 . 1.382(8) ?
    C3 C4 . 1.403(8) ?
    C3 H3 . 0.93 ?
    C33 C32 . 1.437(6) ?
    C33 H33 . 0.93 ?
    C27 C28 . 1.410(7) ?
    C27 C32 . 1.437(6) ?
    C28 C29 . 1.386(7) ?
    C28 H28 . 0.93 ?
    C18 C19 . 1.384(7) ?
    C18 H18 . 0.93 ?
    C6 C5 . 1.427(7) ?
    C6 C7 . 1.447(6) ?
    C7 H7 . 0.93 ?
    C2 H2 . 0.93 ?
    C26 H26 . 0.93 ?
    C16 H16 . 0.93 ?
    C5 C4 . 1.390(7) ?
    C5 H5 . 0.93 ?
    C14 H14 . 0.93 ?
    N4 C38 . 1.345(6) ?
    N4 C34 . 1.352(6) ?
    C23 C24 . 1.386(6) ?
    C23 C22 . 1.410(7) ?
    C23 H23 . 0.93 ?
    N2 C19 . 1.354(6) ?
    C24 H24 . 0.93 ?
    C38 C37 . 1.386(7) ?
    C38 H38 . 0.93 ?
    C29 H29 . 0.93 ?
    C9 C10 . 1.378(7) ?
    C9 C8 . 1.429(6) ?
    C9 H9 . 0.93 ?
    C10 C11 . 1.423(8) ?
    C10 H10 . 0.93 ?
    C34 C35 . 1.402(6) ?
    C22 H22 . 0.93 ?
    C19 H19 . 0.93 ?
    C36 C35 . 1.383(7) ?
    C36 C37 . 1.401(8) ?
    C36 H36 . 0.93 ?
    C35 H35 . 0.93 ?
    C4 H4 . 0.93 ?
    C11 C12 . 1.379(7) ?
    C11 H11 . 0.93 ?
    C12 H12 . 0.93 ?
    C37 H37 . 0.93 ?
loop_
    _geom_angle_atom_site_label_1
    _geom_angle_atom_site_label_2
    _geom_angle_atom_site_label_3
    _geom_angle_site_symmetry_1
    _geom_angle_site_symmetry_3
    _geom_angle
    _geom_angle_publ_flag
    O1 Cu1 O2 . . 167.40(15) ?
    O1 Cu1 O3 . . 83.95(14) ?
    O2 Cu1 O3 . . 91.05(14) ?
    O1 Cu1 N1 . . 91.50(16) ?
    O2 Cu1 N1 . . 92.86(14) ?
    O3 Cu1 N1 . . 174.69(16) ?
    O4 Cu2 O5 . . 167.61(15) ?
    O4 Cu2 O6 . . 84.55(13) ?
    O5 Cu2 O6 . . 90.89(14) ?
    O4 Cu2 N3 . . 91.98(15) ?
    O5 Cu2 N3 . . 91.89(14) ?
    O6 Cu2 N3 . . 175.40(15) ?
    C8 O2 Cu1 . . 128.3(3) ?
    C26 N3 C34 . . 115.3(4) ?
    C26 N3 Cu2 . . 121.0(3) ?
    C34 N3 Cu2 . . 123.5(3) ?
    C7 N1 C15 . . 115.0(4) ?
    C7 N1 Cu1 . . 121.5(3) ?
    C15 N1 Cu1 . . 123.2(3) ?
    C20 O4 Cu2 . . 125.6(3) ?
    C33 O6 Cu2 . . 126.0(3) ?
    C30 C31 C32 . . 121.2(5) ?
    C30 C31 H31 . . 119.4 ?
    C32 C31 H31 . . 119.4 ?
    C1 O1 Cu1 . . 126.4(3) ?
    C14 O3 Cu1 . . 124.9(3) ?
    O1 C1 C6 . . 123.7(4) ?
    O1 C1 C2 . . 119.6(5) ?
    C6 C1 C2 . . 116.7(5) ?
    C27 O5 Cu2 . . 129.2(3) ?
    C18 C17 C16 . . 119.8(5) ?
    C18 C17 H17 . . 120.1 ?
    C16 C17 H17 . . 120.1 ?
    C24 C25 C26 . . 117.4(4) ?
    C24 C25 C20 . . 120.6(4) ?
    C26 C25 C20 . . 121.7(4) ?
    N2 C15 C16 . . 123.2(4) ?
    N2 C15 N1 . . 118.4(4) ?
    C16 C15 N1 . . 118.4(4) ?
    O4 C20 C21 . . 119.9(4) ?
    O4 C20 C25 . . 124.2(4) ?
    C21 C20 C25 . . 115.8(4) ?
    C31 C30 C29 . . 118.6(5) ?
    C31 C30 H30 . . 120.7 ?
    C29 C30 H30 . . 120.7 ?
    C22 C21 C20 . . 122.0(5) ?
    C22 C21 H21 . . 119 ?
    C20 C21 H21 . . 119 ?
    C12 C13 C14 . . 118.1(5) ?
    C12 C13 C8 . . 120.0(5) ?
    C14 C13 C8 . . 121.9(5) ?
    C2 C3 C4 . . 121.4(5) ?
    C2 C3 H3 . . 119.3 ?
    C4 C3 H3 . . 119.3 ?
    O6 C33 C32 . . 126.5(5) ?
    O6 C33 H33 . . 116.8 ?
    C32 C33 H33 . . 116.8 ?
    O5 C27 C28 . . 119.7(4) ?
    O5 C27 C32 . . 123.1(4) ?
    C28 C27 C32 . . 117.2(5) ?
    C29 C28 C27 . . 121.4(5) ?
    C29 C28 H28 . . 119.3 ?
    C27 C28 H28 . . 119.3 ?
    C19 C18 C17 . . 117.9(4) ?
    C19 C18 H18 . . 121 ?
    C17 C18 H18 . . 121 ?
    C5 C6 C1 . . 120.0(4) ?
    C5 C6 C7 . . 116.7(5) ?
    C1 C6 C7 . . 122.6(5) ?
    N1 C7 C6 . . 125.9(5) ?
    N1 C7 H7 . . 117 ?
    C6 C7 H7 . . 117 ?
    C3 C2 C1 . . 121.8(5) ?
    C3 C2 H2 . . 119.1 ?
    C1 C2 H2 . . 119.1 ?
    N3 C26 C25 . . 127.5(4) ?
    N3 C26 H26 . . 116.3 ?
    C25 C26 H26 . . 116.3 ?
    C17 C16 C15 . . 118.1(5) ?
    C17 C16 H16 . . 120.9 ?
    C15 C16 H16 . . 120.9 ?
    C4 C5 C6 . . 121.3(5) ?
    C4 C5 H5 . . 119.3 ?
    C6 C5 H5 . . 119.3 ?
    C31 C32 C33 . . 117.2(4) ?
    C31 C32 C27 . . 119.9(4) ?
    C33 C32 C27 . . 122.9(5) ?
    O3 C14 C13 . . 127.8(5) ?
    O3 C14 H14 . . 116.1 ?
    C13 C14 H14 . . 116.1 ?
    C38 N4 C34 . . 117.4(4) ?
    C24 C23 C22 . . 118.8(5) ?
    C24 C23 H23 . . 120.6 ?
    C22 C23 H23 . . 120.6 ?
    C15 N2 C19 . . 117.1(4) ?
    C23 C24 C25 . . 121.5(4) ?
    C23 C24 H24 . . 119.3 ?
    C25 C24 H24 . . 119.3 ?
    N4 C38 C37 . . 123.4(5) ?
    N4 C38 H38 . . 118.3 ?
    C37 C38 H38 . . 118.3 ?
    C28 C29 C30 . . 121.7(5) ?
    C28 C29 H29 . . 119.2 ?
    C30 C29 H29 . . 119.2 ?
    C10 C9 C8 . . 121.6(5) ?
    C10 C9 H9 . . 119.2 ?
    C8 C9 H9 . . 119.2 ?
    C9 C10 C11 . . 121.8(5) ?
    C9 C10 H10 . . 119.1 ?
    C11 C10 H10 . . 119.1 ?
    N4 C34 C35 . . 122.8(4) ?
    N4 C34 N3 . . 118.1(4) ?
    C35 C34 N3 . . 119.0(4) ?
    C21 C22 C23 . . 121.2(5) ?
    C21 C22 H22 . . 119.4 ?
    C23 C22 H22 . . 119.4 ?
    N2 C19 C18 . . 123.8(5) ?
    N2 C19 H19 . . 118.1 ?
    C18 C19 H19 . . 118.1 ?
    C35 C36 C37 . . 119.0(5) ?
    C35 C36 H36 . . 120.5 ?
    C37 C36 H36 . . 120.5 ?
    C36 C35 C34 . . 118.5(5) ?
    C36 C35 H35 . . 120.7 ?
    C34 C35 H35 . . 120.7 ?
    O2 C8 C13 . . 124.4(4) ?
    O2 C8 C9 . . 118.9(4) ?
    C13 C8 C9 . . 116.7(4) ?
    C5 C4 C3 . . 118.7(5) ?
    C5 C4 H4 . . 120.7 ?
    C3 C4 H4 . . 120.7 ?
    C12 C11 C10 . . 117.4(5) ?
    C12 C11 H11 . . 121.3 ?
    C10 C11 H11 . . 121.3 ?
    C11 C12 C13 . . 122.4(5) ?
    C11 C12 H12 . . 118.8 ?
    C13 C12 H12 . . 118.8 ?
    C38 C37 C36 . . 118.5(5) ?
    C38 C37 H37 . . 120.7 ?
    C36 C37 H37 . . 120.7 ?
