# Supplementary material for: Bis{μ-2-[(pyridin-2-yl)imino­meth­yl]phenolato}bis­[(2-formyl­phenolato)copper(II)]
Source: Acta Crystallogr Sect E Struct Rep Online. 2011 May 7;67(Pt 6):m690. doi: 10.1107/S1600536811015674 (PMC3120375; doi:10.1107/S1600536811015674)
Supplement: Supplementary file 2 [file e-67-0m690-Isup2.hkl]

#
# h,k,l, Fc-squared, Fo-squared, sigma(Fo-squared) and status flag
#
data_I
_shelx_title ' shelxl in P 21 21 21'
_shelx_refln_list_code          4
_shelx_F_calc_maximum      445.51
_exptl_crystal_F_000      1560.00
_reflns_d_resolution_high  0.8000
 
loop_
 _symmetry_equiv_pos_as_xyz
 'x, y, z'
 '-x+1/2, -y, z+1/2'
 'x+1/2, -y+1/2, -z'
 '-x, y+1/2, -z+1/2'
 
_cell_length_a     8.9811
_cell_length_b    18.8559
_cell_length_c    19.6121
_cell_angle_alpha  90.000
_cell_angle_beta   90.000
_cell_angle_gamma  90.000
 
_shelx_F_squared_multiplier     1.000
 
loop_
 _refln_index_h
 _refln_index_k
 _refln_index_l
 _refln_F_squared_calc
 _refln_F_squared_meas
 _refln_F_squared_sigma
 _refln_observed_status
   2   0   0    39019.70    39426.73    327.28 o
   4   0   0    11389.62    11364.67    270.54 o
   6   0   0    52583.02    45192.81   9026.38 o
   8   0   0     2157.47     2356.60    149.00 o
  10   0   0       36.50      186.79     46.73 o
   2   1   0      933.77      995.78     34.14 o
   3   1   0        4.77       45.06      7.41 o
   4   1   0      156.80      121.78     30.36 o
   5   1   0     1431.62     1201.42     64.94 o
   6   1   0     2613.67     2818.01    125.15 o
   7   1   0     6354.29     6672.57    191.57 o
   8   1   0     2080.53     2290.31     97.00 o
   9   1   0        4.71       93.25     29.49 o
  10   1   0       24.52       84.20     21.90 o
  11   1   0       16.96       48.62     48.02 o
   1   2   0        2.93       19.94      5.14 o
   2   2   0      455.38      423.67     17.80 o
   3   2   0      175.44      192.71     15.51 o
   4   2   0     1249.70     1184.14     58.16 o
   5   2   0      430.58      538.55     47.21 o
   6   2   0        0.55       55.48     13.91 o
   7   2   0      117.21      176.97     29.83 o
   8   2   0     1977.22     2030.69     75.26 o
   9   2   0       50.94       75.58     23.85 o
  10   2   0       39.15       89.94     25.82 o
  11   2   0        6.33       94.75     25.97 o
   1   3   0      664.01      590.27     22.60 o
   2   3   0      176.76      189.88     17.66 o
   3   3   0     8299.33     8181.38     80.06 o
   4   3   0      272.37      253.47     23.00 o
   5   3   0     1839.08     1972.44    109.17 o
   6   3   0     1763.03     1746.33     99.24 o
   7   3   0     1045.56     1056.70     71.87 o
   8   3   0     2180.69     2098.18     92.11 o
   9   3   0      579.67      565.21    108.11 o
  10   3   0      422.51      288.98     66.46 o
  11   3   0       99.75      197.34     37.96 o
   0   4   0   198482.94   206927.61  16237.69 o
   1   4   0    29027.57    29986.37    263.72 o
   2   4   0     6355.72     5914.66     90.51 o
   3   4   0       41.22       49.86     10.57 o
   4   4   0     2427.97     2902.11    104.93 o
   5   4   0      763.74      884.73     58.19 o
   6   4   0    10399.17    10592.23    263.83 o
   7   4   0       59.31       60.38     17.49 o
   8   4   0     3558.64     3413.05    105.87 o
   9   4   0        6.69       66.08     27.54 o
  10   4   0        1.49      163.27     36.70 o
  11   4   0       33.64       66.81     21.67 o
   1   5   0    89832.45    85910.52   1843.15 o
   2   5   0      380.27      459.18     22.81 o
   3   5   0     1277.59     1240.06     59.93 o
   4   5   0      208.98      167.69     20.52 o
   5   5   0     2404.26     2443.31    153.27 o
   6   5   0       58.27      105.02     20.51 o
   7   5   0    11804.62    11587.63    307.69 o
   8   5   0     4212.10     4503.40    150.74 o
   9   5   0      543.26      513.97     69.77 o
  10   5   0      141.10      185.56     55.20 o
   0   6   0        2.14       51.67     30.13 o
   1   6   0     3877.14     3834.49     69.78 o
   2   6   0       26.92       40.44     13.10 o
   3   6   0     3983.94     3764.35    103.23 o
   4   6   0      347.21      404.92     30.42 o
   5   6   0      130.63      103.03     21.49 o
   6   6   0      161.79      282.95     37.82 o
   7   6   0     1682.58     1924.84     99.41 o
   8   6   0     2282.22     2204.78    122.50 o
   9   6   0     1124.71     1201.56    106.15 o
  10   6   0      136.93      182.72     69.67 o
   1   7   0      472.70      499.91     25.02 o
   2   7   0     1217.20     1102.74     45.60 o
   3   7   0     1792.78     1700.96     67.38 o
   4   7   0      823.91      784.51     58.11 o
   5   7   0      907.17      922.42     66.87 o
   6   7   0      144.56      183.51     28.68 o
   7   7   0        6.38       61.12     22.61 o
   8   7   0      891.25      949.34     70.22 o
   9   7   0      793.28      881.44     76.16 o
  10   7   0      295.62      286.45     45.80 o
   0   8   0    14836.18    14350.92    230.99 o
   1   8   0       37.33       74.47     12.45 o
   2   8   0     4698.95     4635.01    118.69 o
   3   8   0     2589.68     2558.02     75.12 o
   4   8   0       71.63      117.97     19.47 o
   5   8   0      942.03      989.25     78.14 o
   6   8   0      845.77      948.45     84.66 o
   7   8   0      436.28      418.82     47.13 o
   8   8   0      236.37      228.62     31.51 o
   9   8   0      679.31      663.88     93.00 o
  10   8   0       35.77       68.12     32.73 o
   1   9   0    36701.26    37662.73    608.04 o
   2   9   0      278.68      297.63     22.90 o
   3   9   0       22.10       53.48     23.92 o
   4   9   0       10.23       64.03     14.90 o
   5   9   0     4470.41     4256.49    149.10 o
   6   9   0      132.92      166.84     23.34 o
   7   9   0     2142.38     2254.45     86.67 o
   8   9   0     1196.18     1170.10     68.73 o
   9   9   0        3.36      146.69     34.74 o
  10   9   0       29.08      140.52     59.63 o
   0  10   0     2092.50     1930.47    125.65 o
   1  10   0      325.03      344.92     40.50 o
   2  10   0      984.16      906.54     57.29 o
   3  10   0     2515.50     2165.81    152.86 o
   4  10   0      675.48      598.97     55.37 o
   5  10   0       14.34       54.40     25.50 o
   6  10   0      165.48      141.91     29.50 o
   7  10   0      743.94      763.29     55.56 o
   8  10   0      492.93      559.64     75.08 o
   9  10   0      465.58      418.39     70.44 o
  10  10   0      107.58      144.91     25.45 o
   1  11   0        5.35       38.16     36.28 o
   2  11   0      881.76      720.89     78.19 o
   3  11   0     1796.48     1799.76    137.04 o
   4  11   0     1234.03     1129.56     74.68 o
   5  11   0     1102.38     1041.44     72.42 o
   6  11   0        0.67       69.31     19.80 o
   7  11   0      176.59      164.03     24.62 o
   8  11   0      543.14      468.89     50.22 o
   9  11   0     1410.52     1233.83    100.95 o
   0  12   0     6608.33     6512.00    212.82 o
   1  12   0     3001.18     2833.80     98.78 o
   2  12   0     2533.33     2380.17    117.63 o
   3  12   0     2681.50     2282.04    107.00 o
   4  12   0      745.55      786.73     62.95 o
   5  12   0     2063.30     2038.22     79.12 o
   6  12   0      115.29      127.07     26.42 o
   7  12   0      861.24      885.42     55.39 o
   8  12   0     1296.48     1132.55     93.43 o
   9  12   0      955.01      798.94     84.32 o
   1  13   0     2961.35     2802.27    126.35 o
   2  13   0     1065.26      981.43     96.74 o
   3  13   0      109.42       85.18     23.64 o
   4  13   0      888.66      888.59     63.67 o
   5  13   0       22.58       73.91     19.80 o
   6  13   0      627.70      594.11     61.69 o
   7  13   0     1760.15     1731.31    188.45 o
   8  13   0       98.41      183.39     46.99 o
   9  13   0       72.56       88.36     28.43 o
   0  14   0     1871.68     1953.23    203.29 o
   1  14   0      175.57      163.36     35.98 o
   2  14   0      504.10      402.04     47.16 o
   3  14   0     2244.14     2143.46     94.57 o
   4  14   0       78.17      107.08     21.79 o
   5  14   0      191.61      158.25     37.40 o
   6  14   0      371.03      392.16     51.22 o
   7  14   0      394.15      448.79     62.64 o
   8  14   0      563.80      592.69     70.51 o
   9  14   0      379.15      339.59     52.33 o
   1  15   0       11.59       54.62     18.31 o
   2  15   0        0.93       81.75     21.84 o
   3  15   0      899.79      777.29     80.44 o
   4  15   0      113.84      126.49     22.50 o
   5  15   0      120.75       94.09     22.46 o
   6  15   0       26.73       99.52     24.86 o
   7  15   0      259.29      213.52     32.59 o
   8  15   0       11.28      111.18     84.72 o
   0  16   0     2950.01     3111.73    139.20 o
   1  16   0     1159.29     1256.48     63.82 o
   2  16   0      868.30      877.04    148.86 o
   3  16   0     2139.54     2109.49    139.67 o
   4  16   0      113.52      143.06     21.55 o
   5  16   0       54.69      107.49     42.29 o
   6  16   0       43.85       98.12     23.27 o
   7  16   0      627.14      558.93     64.61 o
   8  16   0      317.39      312.48     63.44 o
   1  17   0     9925.94    10015.84    320.41 o
   2  17   0     3357.69     3508.36    252.87 o
   3  17   0      399.60      547.43     62.05 o
   4  17   0     2308.46     2387.80    112.55 o
   5  17   0     1365.17     1383.32    124.14 o
   6  17   0       14.02       31.63     19.11 o
   7  17   0     1056.69     1010.71    114.53 o
   0  18   0     6402.39     6720.89    164.42 o
   1  18   0       16.00       74.80     21.19 o
   2  18   0        6.25       68.50     29.57 o
   3  18   0     1269.78     1374.44    102.42 o
   4  18   0        3.48      124.86     27.31 o
   5  18   0      218.65      191.27     31.98 o
   6  18   0     1202.91     1031.05    179.25 o
   7  18   0        8.25       72.34     40.75 o
   1  19   0      120.84      113.50     33.88 o
   2  19   0        2.67      127.90     39.25 o
   3  19   0       11.78      169.20     39.87 o
   4  19   0      138.50      145.77     34.16 o
   5  19   0       26.01       80.49     32.66 o
   6  19   0        3.98       58.39     20.27 o
   0  20   0       14.17       20.44     46.55 o
   1  20   0       11.55       60.44     35.84 o
   2  20   0      727.82      678.34     65.23 o
   3  20   0      165.39      179.86     80.14 o
   4  20   0      160.22      165.22     28.72 o
   5  20   0       60.82       58.00     20.38 o
   1  21   0      992.79     1154.50     99.77 o
   2  21   0      775.66      769.40     86.60 o
   3  21   0       73.92      126.38     49.98 o
   4  21   0      471.87      419.72     53.36 o
   5  21   0       41.56       88.23     37.56 o
   0  22   0     1877.65     1943.57    213.79 o
   1  22   0        0.07      109.22     52.14 o
   2  22   0       17.35      106.40     54.56 o
   3  22   0       95.97      125.42     49.46 o
   4  22   0       18.86      134.01     38.12 o
   1  23   0      539.85      404.19    202.39 o
   2  23   0      594.35      465.52     80.76 o
   2   0   1    40412.46    42021.98    311.27 o
   3   0   1        0.32       25.82      7.10 o
   4   0   1    15730.17    15932.70    234.42 o
   5   0   1      302.97      211.46     31.79 o
   6   0   1       40.21       48.78     23.08 o
   7   0   1     3681.15     4056.12    205.40 o
   8   0   1      868.70      863.32     68.14 o
   9   0   1       48.00       87.90     19.92 o
  10   0   1        6.44      122.96     34.62 o
  11   0   1      678.65      539.76     71.71 o
 -11   1   1      361.96      427.89     64.29 o
 -10   1   1      173.05      215.01     58.41 o
  -9   1   1      485.30      472.84     50.74 o
  -8   1   1      328.44      263.08     64.66 o
  -7   1   1     1734.71     1736.41    117.72 o
  -6   1   1     3441.13     3492.82    159.67 o
  -5   1   1     1751.65     1822.16     94.60 o
  -4   1   1     1876.88     1515.63     74.71 o
  -3   1   1     6591.19     6350.02     94.19 o
  -2   1   1     6375.93     6139.99     89.22 o
   2   1   1     6657.01     6664.17    101.49 o
   3   1   1     6554.85     6382.45    104.34 o
   4   1   1     1908.14     1653.98    101.20 o
   5   1   1     1798.33     1560.58     88.47 o
   6   1   1     3405.96     3680.47    145.64 o
   7   1   1     1737.27     1869.60     97.01 o
   8   1   1      336.22      317.78     39.18 o
   9   1   1      503.05      641.15     59.68 o
  10   1   1      155.61      245.94     37.34 o
  11   1   1      371.53      284.53     67.79 o
 -11   2   1      385.27      411.58     65.80 o
 -10   2   1      483.14      494.14     59.91 o
  -9   2   1     1638.71     1567.73     84.72 o
  -8   2   1      112.82       62.83     29.88 o
  -7   2   1     2354.96     2309.07    160.61 o
  -6   2   1     2461.16     2628.27    110.76 o
  -5   2   1      682.98      629.77     45.37 o
  -4   2   1      112.14       98.93     11.73 o
  -3   2   1     4220.37     3742.02     62.06 o
  -1   2   1     6025.21     6227.71    112.93 o
   1   2   1     6082.63     6329.61    141.35 o
   2   2   1     1293.87     1346.53     41.48 o
   3   2   1     4231.02     3785.68     59.27 o
   4   2   1      116.02      103.77     17.10 o
   5   2   1      627.32      628.53     54.21 o
   6   2   1     2470.31     2589.97    110.80 o
   7   2   1     2353.25     2605.84    131.03 o
   8   2   1      105.24      108.26     31.62 o
   9   2   1     1662.39     1686.05    110.65 o
  10   2   1      498.31      472.30     67.97 o
  11   2   1      383.22      465.81     64.65 o
 -11   3   1      405.38      347.26     58.46 o
 -10   3   1       62.74       86.86     29.07 o
  -9   3   1      495.98      487.11     55.30 o
  -8   3   1      669.40      753.50     65.09 o
  -7   3   1     1274.56     1402.26     87.35 o
  -6   3   1      686.46      756.50     56.35 o
  -5   3   1      722.60      802.02     71.26 o
  -4   3   1     1625.67     1503.57     63.45 o
  -3   3   1     3320.60     3300.41     66.83 o
  -2   3   1      813.15      807.72     29.67 o
  -1   3   1      764.28      796.03     28.64 o
   0   3   1     2029.70     1869.55     60.12 o
   1   3   1      735.10      740.47     25.90 o
   2   3   1      656.64      602.64     23.49 o
   3   3   1     3385.46     3486.34     74.82 o
   4   3   1     1664.51     1474.07     96.72 o
   5   3   1      827.32      994.61     64.36 o
   6   3   1      692.81      864.68     71.57 o
   7   3   1     1289.53     1426.77     87.75 o
   8   3   1      640.83      563.97     56.44 o
   9   3   1      468.25      450.26     75.69 o
  10   3   1       44.04      180.19     40.00 o
  11   3   1      412.56      296.60     66.35 o
 -11   4   1      353.63      346.48     43.91 o
 -10   4   1      134.85      128.94     22.53 o
  -9   4   1      107.40      148.21     39.43 o
  -8   4   1      157.15      143.43     36.97 o
  -7   4   1     3901.77     4064.02    113.82 o
  -6   4   1      802.04      824.80     56.30 o
  -5   4   1      702.53      772.25     49.33 o
  -4   4   1     1772.90     1788.46     76.68 o
  -3   4   1      482.37      477.20     25.31 o
  -2   4   1      242.29      278.57     17.48 o
  -1   4   1    15115.47    15456.51    129.64 o
   0   4   1     7307.93     6586.27    151.25 o
   1   4   1    15191.76    15474.46     95.41 o
   2   4   1      272.66      358.92     21.58 o
   3   4   1      473.37      447.86     23.92 o
   4   4   1     1804.58     1936.31    113.72 o
   5   4   1      770.51      889.11     87.15 o
   6   4   1      832.42      879.35     74.09 o
   7   4   1     3990.00     4088.98    128.93 o
   8   4   1      174.34      228.50     34.67 o
   9   4   1      107.61      144.56     26.50 o
  10   4   1      145.76      210.64     56.79 o
  11   4   1      350.80      258.15     50.47 o
 -10   5   1      448.53      450.66     57.95 o
  -9   5   1      190.33      216.24     78.25 o
  -8   5   1       27.81      132.72     30.68 o
  -7   5   1     1323.50     1391.95     64.61 o
  -6   5   1     2454.81     2350.70    102.38 o
  -5   5   1     4931.68     4725.43    129.39 o
  -4   5   1      203.18      175.30     16.32 o
  -3   5   1      880.71      873.32     43.64 o
  -2   5   1     2316.03     2194.08     63.80 o
  -1   5   1    31344.45    30837.54    319.13 o
   0   5   1      431.18      333.24     28.00 o
   1   5   1    30736.79    30394.83    216.37 o
   2   5   1     2366.58     2264.63     62.38 o
   3   5   1      892.41      867.18     36.61 o
   4   5   1      231.40      223.69     21.54 o
   5   5   1     4865.42     5134.35    152.23 o
   6   5   1     2490.77     2251.34    143.86 o
   7   5   1     1263.12     1280.04     74.23 o
   8   5   1       33.42       55.30     22.39 o
   9   5   1      183.47      137.01     32.06 o
  10   5   1      444.93      469.57    104.91 o
 -10   6   1      452.76      523.72     97.11 o
  -9   6   1     1953.76     2063.16    103.22 o
  -8   6   1       80.10       92.70     23.28 o
  -7   6   1     3130.38     3248.54    114.17 o
  -6   6   1     1689.42     1808.82     85.34 o
  -5   6   1     5737.38     5095.05    691.26 o
  -4   6   1      609.55      780.99     47.41 o
  -3   6   1    17083.78    17115.61    183.67 o
  -2   6   1     1230.06     1224.86     43.49 o
  -1   6   1    48562.99    50014.38    418.14 o
   0   6   1      179.66      240.13     24.34 o
   1   6   1    48531.09    50341.04    609.28 o
   2   6   1     1282.49     1314.59     65.25 o
   3   6   1    17082.79    16962.79    132.93 o
   4   6   1      550.21      699.87     52.41 o
   5   6   1     5758.59     5702.86    162.82 o
   6   6   1     1668.53     1727.85    103.31 o
   7   6   1     3103.76     3256.40    137.96 o
   8   6   1       80.85      165.11     30.78 o
   9   6   1     1975.26     1855.42    122.72 o
  10   6   1      459.65      540.87     83.74 o
 -10   7   1      472.73      480.64     66.87 o
  -9   7   1      549.95      580.64     74.44 o
  -8   7   1     2923.49     3076.20    146.69 o
  -7   7   1       45.91      114.76     22.37 o
  -6   7   1       62.62      164.54     25.76 o
  -5   7   1      490.86      632.21     52.34 o
  -4   7   1     4572.70     4482.88    106.76 o
  -3   7   1      130.57      137.01     15.28 o
  -2   7   1    10335.62     9785.07    139.18 o
  -1   7   1     3738.22     3583.20     95.97 o
   0   7   1        5.31       23.67     22.79 o
   1   7   1     3717.44     3588.74     72.98 o
   2   7   1    10357.37     9846.97     92.63 o
   3   7   1      125.61      144.84     13.84 o
   4   7   1     4564.95     4433.98    113.18 o
   5   7   1      488.45      540.74     46.07 o
   6   7   1       65.78       74.38     27.28 o
   7   7   1       56.34       75.50     26.77 o
   8   7   1     2925.29     3000.91    146.09 o
   9   7   1      533.75      484.59     63.41 o
  10   7   1      481.34      426.46     54.94 o
 -10   8   1      271.77      253.36     45.28 o
  -9   8   1       67.93      108.99     25.34 o
  -8   8   1        6.04      102.51     27.37 o
  -7   8   1      615.12      592.48     49.20 o
  -6   8   1      478.78      493.67     47.72 o
  -5   8   1     2086.15     2067.06     82.38 o
  -4   8   1     2547.31     2408.22     96.28 o
  -3   8   1      696.56      696.03     32.91 o
  -2   8   1     3329.09     3441.14     93.17 o
  -1   8   1      784.12      870.14     58.11 o
   0   8   1     2191.69     1963.18    139.50 o
   1   8   1      824.19      842.61     67.29 o
   2   8   1     3268.79     3378.42    125.95 o
   3   8   1      674.49      649.89     37.23 o
   4   8   1     2584.36     2536.37    106.84 o
   5   8   1     2106.26     2108.43     93.34 o
   6   8   1      429.45      408.81     47.79 o
   7   8   1      638.23      657.06     64.16 o
   8   8   1        4.81       98.27     31.84 o
   9   8   1       65.01      138.16     39.19 o
  10   8   1      253.92      181.10     31.26 o
 -10   9   1      337.29      214.50     44.01 o
  -9   9   1       83.78      121.19     57.67 o
  -8   9   1      134.43      130.16     25.45 o
  -7   9   1       74.34       95.16     21.74 o
  -6   9   1      641.05      713.82     51.28 o
  -5   9   1      531.42      578.90     52.02 o
  -4   9   1      752.51      671.59     64.29 o
  -3   9   1     3840.18     3748.11    109.51 o
  -2   9   1       93.58       93.44     14.13 o
  -1   9   1     1903.03     1948.45     85.43 o
   0   9   1      317.29      273.21     46.01 o
   1   9   1     1816.50     1714.71     67.72 o
   2   9   1       91.18      101.65     17.78 o
   3   9   1     3835.96     3714.74    117.86 o
   4   9   1      729.14      788.79     60.63 o
   5   9   1      544.46      583.15     43.19 o
   6   9   1      675.66      663.38     56.12 o
   7   9   1       76.96      124.69     43.47 o
   8   9   1      144.49      132.77     21.14 o
   9   9   1       95.81      101.57     32.34 o
  10   9   1      334.84      304.09     46.60 o
 -10  10   1      462.57      318.58     58.89 o
  -9  10   1     1406.03     1171.13     90.61 o
  -8  10   1      176.15      146.05     24.82 o
  -7  10   1      282.35      290.33     33.83 o
  -6  10   1      677.14      730.85     57.94 o
  -5  10   1     2746.46     2851.25    121.77 o
  -4  10   1     4774.87     4675.72     90.04 o
  -3  10   1     4578.29     4221.95    104.20 o
  -2  10   1      884.16      921.56     57.75 o
  -1  10   1     2605.49     2453.67    133.22 o
   0  10   1     3696.09     3591.49    116.79 o
   1  10   1     2601.41     2482.06    100.42 o
   2  10   1      882.36      853.32     55.01 o
   3  10   1     4724.52     4636.57    119.13 o
   4  10   1     4806.73     4681.31    109.76 o
   5  10   1     2777.48     2874.83     91.76 o
   6  10   1      698.53      733.35     55.87 o
   7  10   1      288.13      303.19     58.88 o
   8  10   1      172.56      113.21     34.92 o
   9  10   1     1387.82     1310.72    124.36 o
  10  10   1      475.56      410.75    105.25 o
  -9  11   1       96.22       79.50     21.77 o
  -8  11   1     3364.19     3352.42     94.75 o
  -7  11   1      248.53      237.33     28.84 o
  -6  11   1      177.74      185.43     27.99 o
  -5  11   1      395.95      457.40     44.29 o
  -4  11   1    11178.34    11035.29    296.06 o
  -3  11   1      985.64     1011.88     72.11 o
  -2  11   1    26904.06    27765.51    337.27 o
  -1  11   1       36.29       81.24     26.92 o
   0  11   1        0.52       53.10     17.97 o
   1  11   1       37.22       41.86     24.31 o
   2  11   1    26963.09    26940.83    845.15 o
   3  11   1      989.46      955.54    105.18 o
   4  11   1    11153.47    11277.89    258.04 o
   5  11   1      411.75      370.29     42.45 o
   6  11   1      170.94      207.09     27.82 o
   7  11   1      238.25      332.38     39.81 o
   8  11   1     3395.66     3218.67    142.27 o
   9  11   1       94.17      130.28     41.78 o
  -9  12   1      171.50       95.07     25.06 o
  -8  12   1       31.22       94.40     23.52 o
  -7  12   1      100.91      119.73     24.96 o
  -6  12   1      727.25      734.74     61.88 o
  -5  12   1     1850.45     1810.44     86.67 o
  -4  12   1     2548.71     2655.42    117.07 o
  -3  12   1     1821.49     1756.66    112.37 o
  -2  12   1      587.76      626.84     67.24 o
  -1  12   1     1367.28     1359.08    101.63 o
   0  12   1     3512.92     3570.61    125.29 o
   1  12   1     1334.32     1160.82     83.12 o
   2  12   1      579.03      470.65     44.83 o
   3  12   1     1797.29     1695.95    143.79 o
   4  12   1     2628.61     2651.80    108.60 o
   5  12   1     1904.01     1765.29     86.85 o
   6  12   1      769.23      746.05     67.28 o
   7  12   1       97.33      101.34     29.38 o
   8  12   1       30.02      151.15     74.28 o
   9  12   1      168.23      239.12     41.15 o
  -9  13   1       16.25       90.84     36.22 o
  -8  13   1      520.25      363.57     62.64 o
  -7  13   1      156.62       93.53     23.98 o
  -6  13   1      210.20      169.47     35.81 o
  -5  13   1      515.70      516.92     51.69 o
  -4  13   1      670.65      727.69     86.67 o
  -3  13   1     1723.07     1779.99     97.30 o
  -2  13   1      288.59      255.80     42.39 o
  -1  13   1      223.61      279.37     35.82 o
   0  13   1      532.35      570.36     53.99 o
   1  13   1      210.45      208.18     54.42 o
   2  13   1      285.54      223.23     26.52 o
   3  13   1     1716.99     1864.31    114.63 o
   4  13   1      650.78      543.32     45.25 o
   5  13   1      492.09      502.19     57.05 o
   6  13   1      209.92      251.32     30.71 o
   7  13   1      148.03      166.24     25.55 o
   8  13   1      518.78      489.37     61.88 o
   9  13   1       15.88      227.43     48.72 o
  -9  14   1      189.46      187.99     36.63 o
  -8  14   1       91.43      169.66     26.77 o
  -7  14   1       18.21      121.72     38.45 o
  -6  14   1      574.26      525.05     62.64 o
  -5  14   1      338.07      323.48     43.17 o
  -4  14   1      748.17      697.09     57.59 o
  -3  14   1     1963.33     1933.28    119.01 o
  -2  14   1      100.25      189.90     35.22 o
  -1  14   1       23.31       29.05     18.83 o
   0  14   1      826.49      844.72     67.34 o
   1  14   1       17.93       30.08     24.23 o
   2  14   1       80.99       50.18     22.19 o
   3  14   1     2000.79     1817.42    111.13 o
   4  14   1      702.90      618.66     51.21 o
   5  14   1      387.17      412.85     55.69 o
   6  14   1      543.02      603.55     59.23 o
   7  14   1       14.59       91.69     24.59 o
   8  14   1       85.18      106.69     27.97 o
   9  14   1      187.52      171.95     58.93 o
  -8  15   1      969.40     1052.57    134.71 o
  -7  15   1       52.63      114.73     20.13 o
  -6  15   1        8.89       39.09     18.58 o
  -5  15   1      437.92      364.24     57.12 o
  -4  15   1     4622.60     4972.63    107.33 o
  -3  15   1      588.10      550.37     60.55 o
  -2  15   1     5033.92     5210.63    181.18 o
  -1  15   1      246.79      301.41     38.78 o
   0  15   1       98.56       96.18     19.81 o
   1  15   1      247.86      216.49     41.15 o
   2  15   1     5039.77     5183.41    116.32 o
   3  15   1      591.81      502.56     65.45 o
   4  15   1     4613.60     4637.60    115.41 o
   5  15   1      406.09      352.26     46.96 o
   6  15   1       10.25       83.83     27.21 o
   7  15   1       44.77      100.04     65.58 o
   8  15   1      960.50      802.05    100.14 o
  -8  16   1       11.36       83.21     56.67 o
  -7  16   1      309.02      219.72     47.34 o
  -6  16   1      365.54      283.26     68.11 o
  -5  16   1     1372.40     1386.90    124.49 o
  -4  16   1      725.06      654.09     99.74 o
  -3  16   1     4732.28     4767.32    124.80 o
  -2  16   1      454.10      498.94     78.51 o
  -1  16   1     1555.10     1782.24     70.97 o
   0  16   1     2553.75     2576.94    123.94 o
   1  16   1     1516.33     1377.24     61.38 o
   2  16   1      442.76      391.03     43.19 o
   3  16   1     4669.34     4801.35    191.95 o
   4  16   1      734.20      715.79     68.02 o
   5  16   1     1413.96     1226.47    101.76 o
   6  16   1      359.43      358.69     57.56 o
   7  16   1      302.56      377.85     87.33 o
   8  16   1       11.53       71.87     32.36 o
  -7  17   1       87.18       86.70     29.31 o
  -6  17   1      380.67      326.79     44.41 o
  -5  17   1      545.17      549.02     67.49 o
  -4  17   1      123.94      212.82     99.56 o
  -3  17   1     5154.08     4832.36    226.66 o
  -2  17   1       59.33       87.88     27.16 o
  -1  17   1      583.98      757.35     72.42 o
   0  17   1      635.86      645.13     68.49 o
   1  17   1      571.22      631.46     72.61 o
   2  17   1       56.55      110.46     63.16 o
   3  17   1     5171.44     5239.39    166.56 o
   4  17   1      122.91      205.19     46.97 o
   5  17   1      543.29      452.23     74.49 o
   6  17   1      378.21      332.35    108.82 o
   7  17   1       83.22      123.26     88.05 o
  -7  18   1      178.92      150.98     44.91 o
  -6  18   1      599.11      543.50     60.06 o
  -5  18   1       57.69      144.86     29.44 o
  -4  18   1      583.63      596.56     62.02 o
  -3  18   1      127.34      135.97     44.80 o
  -2  18   1      237.16      266.73     34.99 o
  -1  18   1       29.77       78.87     28.08 o
   0  18   1     1556.91     1497.24     93.93 o
   1  18   1       27.93       96.69     58.01 o
   2  18   1      251.77      258.86     56.02 o
   3  18   1      123.46      135.65     42.89 o
   4  18   1      540.80      516.01     79.80 o
   5  18   1       70.77      101.37     46.64 o
   6  18   1      603.74      521.96     91.35 o
   7  18   1      179.32      135.85    103.42 o
  -6  19   1      136.97      103.55     25.39 o
  -5  19   1      121.02      161.32     30.94 o
  -4  19   1      407.60      412.16     59.18 o
  -3  19   1      914.03     1109.44    165.22 o
  -2  19   1      678.22      669.44     64.63 o
  -1  19   1      513.25      503.63    114.15 o
   0  19   1        5.60       67.53     18.75 o
   1  19   1      518.82      584.71     61.71 o
   2  19   1      718.75      661.96     74.21 o
   3  19   1      924.65     1012.03     93.22 o
   4  19   1      406.88      374.21     55.72 o
   5  19   1      115.86      108.36     23.86 o
   6  19   1      134.59      136.82     29.19 o
  -5  20   1      645.28      591.93     84.09 o
  -4  20   1       43.32      162.09     28.99 o
  -3  20   1      866.69      967.03     86.46 o
  -2  20   1      414.26      405.42    126.58 o
  -1  20   1       74.60      189.99     43.97 o
   0  20   1       18.72      138.62     39.37 o
   1  20   1       67.91       89.91     29.23 o
   2  20   1      414.29      384.90     53.86 o
   3  20   1      852.56      789.15     77.25 o
   4  20   1       39.20       86.36     20.01 o
   5  20   1      654.47      652.56     68.10 o
  -5  21   1      464.28      426.24     61.06 o
  -4  21   1      250.29      189.23     62.88 o
  -3  21   1      318.41      195.82     94.49 o
  -2  21   1      263.71      160.53     38.25 o
  -1  21   1      178.41      201.91     42.42 o
   0  21   1       27.70       82.15     39.99 o
   1  21   1      181.41      216.18    154.07 o
   2  21   1      252.94      178.96     45.42 o
   3  21   1      320.45      254.82     50.56 o
   4  21   1      269.47      229.52     45.03 o
   5  21   1      482.60      322.25     44.85 o
  -4  22   1      211.23      218.38     41.19 o
  -3  22   1       75.63       87.14     80.83 o
  -2  22   1       31.88      121.39     37.09 o
  -1  22   1       88.43      163.70     39.40 o
   0  22   1      186.46      205.59     40.18 o
   1  22   1       85.81      130.37     44.07 o
   2  22   1       28.68      111.84     50.36 o
   3  22   1       76.11      101.10     39.02 o
   4  22   1      203.31      156.37     39.89 o
  -2  23   1     1447.38     1297.38    148.33 o
  -1  23   1      607.41      573.14    185.10 o
   0  23   1       26.33      134.61     36.32 o
   1  23   1      599.10      522.25     93.31 o
   2  23   1     1459.68     1350.82    154.54 o
   1   0   2       78.84       62.15      6.02 o
   2   0   2      242.33      243.38     15.44 o
   3   0   2      539.82      543.04     35.17 o
   4   0   2     6631.01     6765.03    153.02 o
   5   0   2       22.34       43.76     24.99 o
   6   0   2    15890.79    15843.38    326.18 o
   7   0   2     1340.03     1481.47    109.29 o
   8   0   2     1650.51     1844.05    100.12 o
   9   0   2      296.15      246.82     62.14 o
  10   0   2      126.68      170.04     29.94 o
  11   0   2      101.45       88.47     34.18 o
 -11   1   2       20.20       82.96     29.83 o
 -10   1   2        2.36       25.56     28.32 o
  -9   1   2      331.22      296.75     44.14 o
  -8   1   2     2368.89     2357.71     97.85 o
  -7   1   2     5273.22     5389.33    116.29 o
  -6   1   2     2514.19     2556.65    116.61 o
  -5   1   2      396.02      411.68     43.60 o
  -4   1   2     1412.79     1393.01     74.81 o
  -3   1   2    10055.04     9587.76    111.26 o
  -2   1   2     4511.21     3984.86     65.37 o
  -1   1   2     6116.73     5584.49     99.60 o
   1   1   2     6158.61     5665.91    114.14 o
   2   1   2     4257.27     3760.63     56.50 o
   3   1   2     9963.03     9511.72    140.83 o
   4   1   2     1468.55     1548.49     93.16 o
   5   1   2      397.07      369.64     31.08 o
   6   1   2     2560.87     2722.43    124.42 o
   7   1   2     5261.56     5579.19    142.81 o
   8   1   2     2375.75     2615.69     97.52 o
   9   1   2      303.31      395.17     63.12 o
  10   1   2        2.90       88.30     27.36 o
  11   1   2       19.44       96.82     27.34 o
 -11   2   2      105.49      176.59     35.26 o
 -10   2   2      464.62      639.28    107.45 o
  -9   2   2      447.46      340.45     56.26 o
  -8   2   2      810.70      927.85     66.48 o
  -7   2   2     4521.50     4625.66    138.91 o
  -6   2   2     1536.56     1772.46    108.90 o
  -5   2   2     4122.08     4100.47    128.57 o
  -4   2   2     6996.08     7366.95    132.22 o
  -3   2   2     2001.48     1837.21     69.59 o
  -2   2   2    39755.84    41728.07    345.60 o
  -1   2   2     8658.40     8772.46     57.72 o
   1   2   2     8453.36     8534.63     55.74 o
   2   2   2    39553.71    40605.63    761.84 o
   3   2   2     1952.60     2013.53     58.80 o
   4   2   2     6832.66     7042.19    392.74 o
   5   2   2     4072.09     3823.63    157.38 o
   6   2   2     1548.70     1868.50    113.50 o
   7   2   2     4487.31     4816.81    143.92 o
   8   2   2      792.97      804.76     68.62 o
   9   2   2      453.92      480.11     53.09 o
  10   2   2      475.84      497.68     59.74 o
  11   2   2      109.14      164.21     35.38 o
 -11   3   2       22.28      101.49     37.23 o
 -10   3   2      131.48      195.62     43.84 o
  -9   3   2       85.31      145.61     28.06 o
  -8   3   2     1694.10     1677.23     76.08 o
  -7   3   2     1210.29     1414.03     79.52 o
  -6   3   2     1994.04     1967.20     98.53 o
  -5   3   2     1468.37     1632.81     80.92 o
  -4   3   2      565.44      417.97     30.25 o
  -3   3   2      821.47      845.86     33.91 o
  -2   3   2     2323.54     2270.87     52.77 o
  -1   3   2     2271.64     2281.34     47.23 o
   0   3   2    24162.27    23654.29    145.90 o
   1   3   2     2413.39     2427.73     54.62 o
   2   3   2     2563.63     2508.66     57.50 o
   3   3   2      747.06      826.85     44.22 o
   4   3   2      598.54      494.32     41.81 o
   5   3   2     1443.66     1531.92    112.17 o
   6   3   2     1938.22     1921.89     95.12 o
   7   3   2     1196.70     1407.17     70.03 o
   8   3   2     1714.58     1736.56    110.10 o
   9   3   2      100.00      134.61     28.72 o
  10   3   2      126.71      145.81     28.33 o
  11   3   2       21.91      134.41     34.07 o
 -11   4   2       94.41      181.42     29.52 o
 -10   4   2       55.62       92.99     35.84 o
  -9   4   2      421.17      489.57     56.23 o
  -8   4   2     1099.01     1160.95     90.62 o
  -7   4   2      225.43      299.93     40.90 o
  -6   4   2     6888.23     6901.29    152.91 o
  -5   4   2      248.76      254.08     48.90 o
  -4   4   2     3989.84     4225.67    110.17 o
  -3   4   2     2919.77     2995.22     84.12 o
  -2   4   2     3443.20     3351.69     50.31 o
  -1   4   2      411.16      358.92     15.42 o
   0   4   2    31961.88    32907.40    273.34 o
   1   4   2      432.98      401.72     23.27 o
   2   4   2     3384.29     3278.55     77.01 o
   3   4   2     2987.29     3005.62     78.98 o
   4   4   2     4012.32     4101.45    139.58 o
   5   4   2      241.85      240.76     29.49 o
   6   4   2     6845.41     7224.97    204.52 o
   7   4   2      208.62      267.54     56.36 o
   8   4   2     1093.46     1160.01    101.06 o
   9   4   2      388.67      291.96     57.43 o
  10   4   2       58.68       58.37     29.45 o
  11   4   2       94.54      182.87     34.28 o
 -10   5   2      187.21      184.26     30.74 o
  -9   5   2      404.30      436.55    108.47 o
  -8   5   2     1573.08     1767.78     98.94 o
  -7   5   2     6252.76     6454.55    137.24 o
  -6   5   2      741.62      736.22     56.21 o
  -5   5   2     7735.38     7728.14    212.56 o
  -4   5   2      905.78      965.23     45.40 o
  -3   5   2     3100.61     3172.68     77.44 o
  -2   5   2     1584.37     1549.84     43.45 o
  -1   5   2    49023.73    50362.49    727.08 o
   0   5   2        4.35       23.87      7.89 o
   1   5   2    49572.57    50123.80    535.02 o
   2   5   2     1501.80     1461.56     87.57 o
   3   5   2     2980.64     2962.93     78.52 o
   4   5   2      911.93      925.13     52.68 o
   5   5   2     7771.27     8005.76    168.62 o
   6   5   2      777.17      717.92     67.93 o
   7   5   2     6277.11     6738.17    229.47 o
   8   5   2     1552.83     1679.04    115.36 o
   9   5   2      394.59      352.46     41.41 o
  10   5   2      201.67      300.47     48.06 o
 -10   6   2      573.61      666.88     63.15 o
  -9   6   2      437.83      538.67     66.05 o
  -8   6   2      884.99      905.60     70.08 o
  -7   6   2     4576.62     4688.17    152.43 o
  -6   6   2      182.73      134.91     27.03 o
  -5   6   2     7518.34     7715.56     97.15 o
  -4   6   2     6575.84     7452.19    275.59 o
  -3   6   2      648.01      634.15     39.71 o
  -2   6   2     1153.41     1094.61     35.84 o
  -1   6   2    37828.70    38657.07    365.39 o
   0   6   2        6.19       30.95     12.97 o
   1   6   2    37634.02    38480.15    709.00 o
   2   6   2     1120.87     1099.24     41.67 o
   3   6   2      603.46      576.34     30.25 o
   4   6   2     6519.91     7256.01    241.54 o
   5   6   2     7462.20     7767.72    158.46 o
   6   6   2      184.69      219.35     38.76 o
   7   6   2     4566.73     4687.13    150.06 o
   8   6   2      919.52     1133.72     97.48 o
   9   6   2      455.43      493.09     59.24 o
  10   6   2      536.45      419.80     55.74 o
 -10   7   2       41.77      122.97     35.19 o
  -9   7   2      772.39      777.39     77.54 o
  -8   7   2     1952.06     2137.14     98.63 o
  -7   7   2     1451.45     1556.33     85.32 o
  -6   7   2     2469.18     2584.12    117.97 o
  -5   7   2      343.37      349.63     31.33 o
  -4   7   2     2820.59     2653.16     97.29 o
  -3   7   2     1206.74     1357.01     60.43 o
  -2   7   2     4730.89     4489.78     91.53 o
  -1   7   2     2507.41     2503.65    131.97 o
   0   7   2      907.69      632.25    122.88 o
   1   7   2     2546.60     2727.22    114.63 o
   2   7   2     4803.52     4613.18     86.79 o
   3   7   2     1131.95     1160.59     54.41 o
   4   7   2     2910.16     2909.78     94.75 o
   5   7   2      339.91      369.15     47.76 o
   6   7   2     2377.61     2302.61    105.49 o
   7   7   2     1466.78     1478.94     88.17 o
   8   7   2     1917.77     1899.04     82.96 o
   9   7   2      720.46      732.56     86.37 o
  10   7   2       46.15      107.25     37.14 o
 -10   8   2       62.06      120.79     52.54 o
  -9   8   2      282.93      365.59     57.32 o
  -8   8   2      599.75      742.75     55.64 o
  -7   8   2      759.18      732.34     60.85 o
  -6   8   2      734.11      849.15     59.96 o
  -5   8   2      223.45      256.50     31.17 o
  -4   8   2      708.64      683.61     61.94 o
  -3   8   2      279.02      444.15     33.96 o
  -2   8   2     3258.61     3060.86    103.83 o
  -1   8   2      783.33      664.66     52.34 o
   0   8   2      914.65      821.29     68.64 o
   1   8   2      781.02      659.44     34.40 o
   2   8   2     3342.00     3251.53    119.36 o
   3   8   2      260.11      367.06     30.67 o
   4   8   2      715.97      745.66     52.38 o
   5   8   2      227.11      218.79     36.88 o
   6   8   2      785.04      837.89     66.55 o
   7   8   2      755.17      762.98     67.16 o
   8   8   2      614.16      559.92     60.04 o
   9   8   2      290.22      267.73     61.10 o
  10   8   2       62.51      102.19     33.87 o
 -10   9   2      254.68      179.62     36.47 o
  -9   9   2       81.35       92.68     17.53 o
  -8   9   2      893.27      820.34     53.03 o
  -7   9   2     3092.53     2955.80    108.17 o
  -6   9   2      646.64      672.59     44.09 o
  -5   9   2     3944.84     4019.13     86.82 o
  -4   9   2     1576.67     1492.74    100.79 o
  -3   9   2      338.00      325.63     34.13 o
  -2   9   2      747.94      806.80     49.92 o
  -1   9   2     8830.69     8510.99    186.51 o
   0   9   2       85.40      123.31     27.80 o
   1   9   2     8810.66     8589.81    181.28 o
   2   9   2      743.75      695.06     47.31 o
   3   9   2      329.99      313.00     36.04 o
   4   9   2     1552.01     1567.17     99.20 o
   5   9   2     3915.90     3946.75    141.23 o
   6   9   2      656.69      628.09     52.65 o
   7   9   2     3055.90     3122.27    105.05 o
   8   9   2      867.75      834.27     71.25 o
   9   9   2       81.65      118.51     26.53 o
  10   9   2      242.83      216.11     56.17 o
 -10  10   2      212.93      142.94     41.69 o
  -9  10   2      310.56      232.08     49.41 o
  -8  10   2     1467.91     1270.73     73.77 o
  -7  10   2     1027.51     1019.48     66.03 o
  -6  10   2      846.91      842.66     54.73 o
  -5  10   2     1420.52     1469.15    108.28 o
  -4  10   2     2241.46     2152.16     83.92 o
  -3  10   2      548.10      575.25     51.76 o
  -2  10   2     2795.37     2902.40    121.38 o
  -1  10   2     3590.92     3548.54    113.06 o
   0  10   2     1695.33     1636.97     95.96 o
   1  10   2     3510.17     3448.30    186.20 o
   2  10   2     2862.23     2705.11    124.36 o
   3  10   2      515.53      474.67     40.52 o
   4  10   2     2256.80     2428.31     89.27 o
   5  10   2     1435.64     1433.57    108.39 o
   6  10   2      833.06      912.24     63.97 o
   7  10   2     1041.96     1121.34     82.21 o
   8  10   2     1489.30     1405.03    110.18 o
   9  10   2      316.80      277.24     47.34 o
  10  10   2      224.81      157.34     26.18 o
  -9  11   2      467.51      411.87     48.01 o
  -8  11   2     1881.39     1731.65     81.59 o
  -7  11   2      416.01      398.99     34.81 o
  -6  11   2     2254.10     2175.18     87.92 o
  -5  11   2      724.20      761.81     58.13 o
  -4  11   2     3960.68     3994.67    125.85 o
  -3  11   2     4769.28     4954.22    113.70 o
  -2  11   2     6360.12     6645.46    250.93 o
  -1  11   2     3771.66     3809.82    156.03 o
   0  11   2     3909.17     3876.25    184.69 o
   1  11   2     3768.47     3854.97    107.90 o
   2  11   2     6371.77     6689.27    127.98 o
   3  11   2     4665.31     4854.32     93.28 o
   4  11   2     4003.58     4094.78    110.21 o
   5  11   2      714.40      719.16     59.14 o
   6  11   2     2221.07     2386.64     62.71 o
   7  11   2      402.36      388.20     72.91 o
   8  11   2     1863.92     2017.79    104.41 o
   9  11   2      464.20      500.87     59.86 o
  -9  12   2      731.06      708.10     69.96 o
  -8  12   2      320.61      284.48     38.28 o
  -7  12   2      927.43      934.79     53.95 o
  -6  12   2      156.76      193.52     25.62 o
  -5  12   2     1756.26     1734.25     74.73 o
  -4  12   2      867.80      791.02     71.41 o
  -3  12   2      697.61      759.53     72.17 o
  -2  12   2      503.89      569.90     98.17 o
  -1  12   2     2490.04     2642.76    128.46 o
   0  12   2     1670.79     1809.08    124.22 o
   1  12   2     2604.86     2667.44    106.80 o
   2  12   2      559.63      625.13     65.92 o
   3  12   2      710.91      701.72     81.93 o
   4  12   2      865.19      819.54     78.33 o
   5  12   2     1716.38     1592.18     76.21 o
   6  12   2      129.26      121.00     24.98 o
   7  12   2      943.42      866.00     71.09 o
   8  12   2      323.30      314.74     62.10 o
   9  12   2      732.07      788.20     81.42 o
  -9  13   2        5.77       45.91     38.30 o
  -8  13   2       76.10       75.97     17.88 o
  -7  13   2     1244.55     1197.28     83.14 o
  -6  13   2      198.75      200.10     40.62 o
  -5  13   2      481.68      509.89     49.49 o
  -4  13   2     1102.53      921.06     85.80 o
  -3  13   2       22.81       53.12     40.49 o
  -2  13   2       43.88       63.46     19.73 o
  -1  13   2     2270.37     2258.32     91.34 o
   0  13   2        1.61       78.97     23.43 o
   1  13   2     2222.61     2157.04    147.76 o
   2  13   2       40.96       81.49     26.00 o
   3  13   2       23.47       39.77     34.80 o
   4  13   2     1061.74      925.82     67.11 o
   5  13   2      469.27      475.66     66.61 o
   6  13   2      199.78      162.82     45.81 o
   7  13   2     1275.67     1174.07     87.46 o
   8  13   2       80.72      130.33     29.57 o
   9  13   2        5.24       67.47     25.18 o
  -8  14   2      254.05      231.74     77.87 o
  -7  14   2      167.86      130.34     18.88 o
  -6  14   2      727.94      700.24     60.37 o
  -5  14   2      439.66      465.37     57.12 o
  -4  14   2      482.86      457.68     61.22 o
  -3  14   2      917.37      855.81     76.48 o
  -2  14   2      239.86      273.73     40.79 o
  -1  14   2      286.89      271.05     34.32 o
   0  14   2      608.95      625.39     65.15 o
   1  14   2      275.06      229.98     35.23 o
   2  14   2      283.40      274.64     38.23 o
   3  14   2      881.09      734.06     78.62 o
   4  14   2      503.17      396.05     89.35 o
   5  14   2      446.73      274.83     80.70 o
   6  14   2      740.60      751.04    108.18 o
   7  14   2      163.11      208.18     47.47 o
   8  14   2      260.90      170.58     39.20 o
  -8  15   2      170.76      188.00     40.05 o
  -7  15   2       48.06       82.99     21.64 o
  -6  15   2      755.61      730.43     68.02 o
  -5  15   2     1015.96      931.43     60.57 o
  -4  15   2     1714.82     1733.95    102.40 o
  -3  15   2      332.45      369.19     51.11 o
  -2  15   2      204.36      214.53     72.62 o
  -1  15   2      131.28      192.56     33.13 o
   0  15   2     3265.58     3853.85    128.99 o
   1  15   2      136.69       98.68     45.88 o
   2  15   2      204.43      174.89     26.60 o
   3  15   2      363.88      314.79     44.24 o
   4  15   2     1706.20     1772.44    122.81 o
   5  15   2      990.55      997.94     85.21 o
   6  15   2      741.36      704.38     72.32 o
   7  15   2       52.54      214.65     61.67 o
   8  15   2      170.80      263.68    119.44 o
  -8  16   2      450.80      469.52     72.59 o
  -7  16   2      908.00      817.63     85.18 o
  -6  16   2      181.23      237.04     40.19 o
  -5  16   2      895.93      820.47     54.93 o
  -4  16   2      274.11      352.11     41.23 o
  -3  16   2     2474.09     2419.74    129.11 o
  -2  16   2      291.92      296.22     39.70 o
  -1  16   2     1202.75     1263.25     99.20 o
   0  16   2      307.77      358.10     49.13 o
   1  16   2     1273.36     1168.60    155.98 o
   2  16   2      305.80      325.49     44.32 o
   3  16   2     2486.49     2735.07    160.57 o
   4  16   2      273.21      201.16     91.61 o
   5  16   2      861.91      689.47     84.79 o
   6  16   2      176.07      114.18     40.00 o
   7  16   2      916.70      805.16    149.91 o
   8  16   2      436.41      548.12    107.97 o
  -7  17   2      566.15      409.50     53.47 o
  -6  17   2       24.77       87.21     27.22 o
  -5  17   2      304.21      393.17     48.52 o
  -4  17   2      309.42      340.60     40.01 o
  -3  17   2      432.42      433.72     53.22 o
  -2  17   2     1724.54     1723.25     83.61 o
  -1  17   2     1916.88     2014.13     50.41 o
   0  17   2      111.67      156.59     28.25 o
   1  17   2     1900.72     2241.61    279.52 o
   2  17   2     1751.05     2189.23     98.92 o
   3  17   2      447.30      503.41     58.31 o
   4  17   2      309.68      330.65     45.38 o
   5  17   2      306.91      353.10     51.70 o
   6  17   2       24.80       71.44     44.08 o
   7  17   2      571.29      639.05    112.26 o
  -7  18   2      220.77      173.63     28.78 o
  -6  18   2      690.37      629.76     66.02 o
  -5  18   2       17.47      114.70     19.25 o
  -4  18   2      150.46      134.12     23.94 o
  -3  18   2      471.08      477.57     91.64 o
  -2  18   2      269.19      304.98     38.98 o
  -1  18   2      176.30      204.45     37.40 o
   0  18   2     1277.44     1420.15    104.49 o
   1  18   2      161.79      218.51     44.31 o
   2  18   2      243.86      238.96     42.01 o
   3  18   2      478.58      380.73     64.75 o
   4  18   2      169.58      167.52     30.72 o
   5  18   2       18.04       99.02     23.74 o
   6  18   2      686.95      790.98    131.07 o
   7  18   2      227.98      327.92     79.09 o
  -6  19   2      212.63      278.77     53.34 o
  -5  19   2       45.75       62.07     29.09 o
  -4  19   2      140.13      148.64     36.42 o
  -3  19   2      671.67      712.65    107.50 o
  -2  19   2      278.67      358.60     47.76 o
  -1  19   2      252.76      247.24     42.26 o
   0  19   2      177.81      306.88     56.63 o
   1  19   2      248.41      339.91     54.32 o
   2  19   2      243.71      218.36     67.64 o
   3  19   2      665.63      665.40     63.24 o
   4  19   2      138.54      139.22     62.83 o
   5  19   2       49.04       72.48     37.14 o
   6  19   2      208.35      170.52     60.19 o
  -5  20   2      176.89      146.74     32.69 o
  -4  20   2       31.69      102.08     37.50 o
  -3  20   2      266.47      200.49     39.12 o
  -2  20   2      322.32      345.31     53.76 o
  -1  20   2      462.14      493.29     96.96 o
   0  20   2       11.30       81.38     61.22 o
   1  20   2      459.58      446.06     51.93 o
   2  20   2      309.82      246.06     91.05 o
   3  20   2      285.18      323.13     48.11 o
   4  20   2       28.10       71.97     41.68 o
   5  20   2      172.75      122.16     38.67 o
  -5  21   2      548.03      485.62     67.31 o
  -4  21   2      502.38      341.04     74.84 o
  -3  21   2      264.58      281.94     52.66 o
  -2  21   2     1435.74     1355.86    141.10 o
  -1  21   2      820.93      860.01     80.19 o
   0  21   2       70.05      122.87     30.67 o
   1  21   2      818.77      759.79    127.55 o
   2  21   2     1467.12     1562.29    115.68 o
   3  21   2      277.22      266.06     55.81 o
   4  21   2      488.39      411.98     63.21 o
   5  21   2      536.18      541.76     62.74 o
  -3  22   2       53.73       78.80     45.48 o
  -2  22   2      341.48      303.50     82.78 o
  -1  22   2       20.90       78.44     30.26 o
   0  22   2     1766.39     1949.58    182.40 o
   1  22   2       19.98       18.67     25.94 o
   2  22   2      339.33      317.79     66.78 o
   3  22   2       59.09       73.37     25.34 o
  -2  23   2      392.97      337.26     63.71 o
  -1  23   2      106.68      212.33     58.39 o
   0  23   2      138.42       84.86     58.83 o
   1  23   2      120.50      134.46     42.11 o
   2  23   2      379.32      269.24     79.88 o
   1   0   3      264.10      264.67     14.79 o
   2   0   3    11828.25    11081.40    132.30 o
   3   0   3      505.00      513.06     22.62 o
   4   0   3    16247.18    16122.96    261.52 o
   5   0   3      270.31      341.65     28.70 o
   6   0   3       14.45      105.11     40.40 o
   7   0   3      816.70      762.10     72.43 o
   8   0   3     3615.01     3810.52    138.67 o
   9   0   3      143.51      143.18     51.39 o
  10   0   3      840.92      650.33    101.41 o
  11   0   3       86.72      111.77     33.56 o
 -11   1   3      361.02      348.96     60.01 o
 -10   1   3      411.42      430.86     69.53 o
  -9   1   3      466.70      616.04     55.75 o
  -8   1   3      198.95      198.58     29.20 o
  -7   1   3     1892.15     1925.84    101.56 o
  -6   1   3     2974.00     3098.77    150.85 o
  -5   1   3     2560.08     2558.89    126.28 o
  -4   1   3     2336.32     2302.13     89.07 o
  -3   1   3    11400.96    11558.08    147.55 o
  -2   1   3     2181.10     2054.68     50.54 o
  -1   1   3     1856.03     1723.77     40.06 o
   0   1   3     5540.36     5157.85     66.93 o
   1   1   3     1918.98     1803.09     62.54 o
   2   1   3     2240.39     2130.98     47.24 o
   3   1   3    11396.79    11662.89    193.31 o
   4   1   3     2290.08     2170.24     82.15 o
   5   1   3     2592.52     2444.26     98.23 o
   6   1   3     2931.54     3010.36    149.03 o
   7   1   3     1893.56     2023.29    117.66 o
   8   1   3      200.10      165.67     46.44 o
   9   1   3      488.01      540.37     53.02 o
  10   1   3      410.43      381.86     69.06 o
  11   1   3      371.16      428.56     65.27 o
 -11   2   3       36.23       99.11     25.09 o
 -10   2   3       79.13       95.43     43.30 o
  -9   2   3      236.38      262.85     56.51 o
  -8   2   3      665.55      636.19     54.84 o
  -7   2   3      271.26      292.58     36.87 o
  -6   2   3     1627.15     1655.10     92.61 o
  -5   2   3     5358.88     5474.32    154.38 o
  -4   2   3     3241.85     3252.41    112.72 o
  -3   2   3    13367.82    13116.64    102.17 o
  -2   2   3     5534.74     5542.99     71.72 o
  -1   2   3    23752.83    24612.70    147.72 o
   0   2   3    13473.13    13466.70     72.01 o
   1   2   3    23806.79    24596.02    225.25 o
   2   2   3     5517.67     5423.87     79.32 o
   3   2   3    13446.79    13305.63    183.89 o
   4   2   3     3151.25     3353.49    149.84 o
   5   2   3     5320.30     5271.97    197.61 o
   6   2   3     1616.96     1713.95     97.80 o
   7   2   3      255.01      317.93     45.76 o
   8   2   3      682.01      691.25     60.23 o
   9   2   3      254.31      324.86     43.97 o
  10   2   3       88.80      188.71     50.15 o
  11   2   3       33.91      104.89     41.25 o
 -11   3   3      501.44      427.23     59.97 o
 -10   3   3      313.29      329.33     67.96 o
  -9   3   3      265.07      231.40     40.53 o
  -8   3   3       42.73       68.46     28.92 o
  -7   3   3      133.22      167.50     29.66 o
  -6   3   3     3406.46     3401.13    160.56 o
  -5   3   3     6928.60     6970.01    151.80 o
  -4   3   3     1610.19     1342.22     76.85 o
  -3   3   3     2880.75     2662.16     85.40 o
  -2   3   3      474.59      447.56     19.85 o
  -1   3   3     8192.93     8231.22     89.00 o
   0   3   3     4826.50     4604.02     63.83 o
   1   3   3     7954.61     8185.53    114.67 o
   2   3   3      542.53      521.38     18.88 o
   3   3   3     2781.19     2611.24     72.89 o
   4   3   3     1685.84     1622.89    148.27 o
   5   3   3     6902.42     6820.92    122.74 o
   6   3   3     3474.53     3594.41    127.62 o
   7   3   3      133.83      214.00     37.80 o
   8   3   3       37.27      137.20     30.08 o
   9   3   3      247.99      274.96     38.93 o
  10   3   3      306.19      293.98     42.98 o
  11   3   3      492.88      523.94     68.13 o
 -10   4   3     1105.64     1084.35     87.94 o
  -9   4   3       56.93       87.64     22.86 o
  -8   4   3      889.73      956.45     75.97 o
  -7   4   3      406.01      394.70     55.60 o
  -6   4   3      354.51      324.26     46.51 o
  -5   4   3     1249.45     1277.81     70.11 o
  -4   4   3     7372.00     7296.22    157.18 o
  -3   4   3       38.03       61.88     12.08 o
  -2   4   3     5877.73     5444.30     71.44 o
  -1   4   3      290.33      313.78     15.54 o
   0   4   3       95.34       72.25      8.93 o
   1   4   3      260.62      268.98     15.41 o
   2   4   3     6051.03     5541.10     91.28 o
   3   4   3       40.06       35.83     11.44 o
   4   4   3     7360.35     7470.37    145.31 o
   5   4   3     1274.19     1116.11     70.36 o
   6   4   3      356.64      320.08     30.92 o
   7   4   3      445.10      508.64     56.72 o
   8   4   3      885.65      883.51     81.43 o
   9   4   3       62.45       59.23     27.35 o
  10   4   3     1093.61     1095.50    110.73 o
 -10   5   3      208.50      253.29     81.01 o
  -9   5   3     1972.54     1933.88    135.43 o
  -8   5   3       30.48      128.93     30.37 o
  -7   5   3      839.84      773.29     59.98 o
  -6   5   3     1742.25     1857.35     94.65 o
  -5   5   3     7632.14     7456.44    141.18 o
  -4   5   3     1828.53     1863.33     71.29 o
  -3   5   3    13453.63    13754.83    124.88 o
  -2   5   3      925.99      910.89     29.39 o
  -1   5   3     4123.63     3970.26     62.30 o
   0   5   3      506.39      419.81     39.06 o
   1   5   3     3883.92     3680.17     63.56 o
   2   5   3      932.90      946.77     40.94 o
   3   5   3    13678.53    13805.09    116.85 o
   4   5   3     1812.37     1905.58     85.85 o
   5   5   3     7691.54     7459.76    116.45 o
   6   5   3     1687.88     1618.43    123.42 o
   7   5   3      804.86      842.84     71.60 o
   8   5   3       33.81      132.47     30.78 o
   9   5   3     2024.53     1993.62    145.53 o
  10   5   3      205.57      214.74     31.85 o
 -10   6   3      463.64      450.72     76.35 o
  -9   6   3      588.84      614.15     69.89 o
  -8   6   3      591.81      664.09     59.51 o
  -7   6   3      486.24      469.14     56.66 o
  -6   6   3     4393.32     4530.23    132.17 o
  -5   6   3     3828.06     3924.44    114.81 o
  -4   6   3     2393.58     2362.62     79.80 o
  -3   6   3     4104.44     4147.11     78.67 o
  -2   6   3       39.92       63.91      8.31 o
  -1   6   3    29693.07    30554.34    302.77 o
   0   6   3    16803.17    17011.45    184.74 o
   1   6   3    29900.27    30203.79    331.46 o
   2   6   3       35.65       46.90     13.93 o
   3   6   3     4192.64     4186.06    101.38 o
   4   6   3     2378.89     2494.57    124.15 o
   5   6   3     3808.93     4124.26    135.80 o
   6   6   3     4494.95     4542.07    154.39 o
   7   6   3      455.03      393.48     45.00 o
   8   6   3      580.28      606.38     69.52 o
   9   6   3      607.37      694.28     64.62 o
  10   6   3      475.95      388.40     74.76 o
 -10   7   3        9.31       96.87     45.15 o
  -9   7   3       28.04       52.43     31.13 o
  -8   7   3      804.15      912.19     59.08 o
  -7   7   3      290.99      330.15     43.99 o
  -6   7   3     1909.00     2002.54     83.17 o
  -5   7   3     3092.73     3063.52    115.31 o
  -4   7   3     2419.34     2353.61     97.31 o
  -3   7   3      184.98      202.56     17.43 o
  -2   7   3    12494.85    12498.84    108.73 o
  -1   7   3     3994.72     4293.56     91.93 o
   0   7   3      999.84      888.32     45.74 o
   1   7   3     3976.35     4045.71     86.71 o
   2   7   3    12476.97    12458.30    238.62 o
   3   7   3      199.08      202.29     22.20 o
   4   7   3     2425.68     2550.22    120.45 o
   5   7   3     3132.07     2932.80    108.52 o
   6   7   3     2006.97     2003.85    123.75 o
   7   7   3      292.80      315.32     42.12 o
   8   7   3      804.42      846.48     59.43 o
   9   7   3       26.19      119.72     33.41 o
  10   7   3       15.47      114.65     30.31 o
 -10   8   3      310.37      307.30     46.73 o
  -9   8   3      192.20      162.50     27.91 o
  -8   8   3       63.94      125.83     49.21 o
  -7   8   3      355.72      297.56     38.58 o
  -6   8   3      634.89      617.94     48.10 o
  -5   8   3     2903.05     2923.24    129.89 o
  -4   8   3     7720.79     7763.14    117.06 o
  -3   8   3     2094.35     2199.25     65.17 o
  -2   8   3    20582.89    20897.95    185.69 o
  -1   8   3     1483.54     1389.01     65.51 o
   0   8   3      254.04      311.53     28.63 o
   1   8   3     1425.45     1247.99    118.60 o
   2   8   3    20482.82    21317.16    460.70 o
   3   8   3     2057.08     2127.75     86.40 o
   4   8   3     7784.58     7639.00    106.75 o
   5   8   3     2862.38     2778.33    100.86 o
   6   8   3      582.85      589.54     49.59 o
   7   8   3      392.89      471.74     53.43 o
   8   8   3       64.73      121.56     25.10 o
   9   8   3      189.14      192.59     42.59 o
  10   8   3      319.66      311.97     40.37 o
 -10   9   3       56.78      110.74     25.35 o
  -9   9   3      434.56      477.58     48.36 o
  -8   9   3      101.79      157.35     21.70 o
  -7   9   3     1117.57     1062.32     73.29 o
  -6   9   3      958.09      895.02     65.05 o
  -5   9   3     1552.03     1678.82     97.06 o
  -4   9   3      348.99      339.67     25.60 o
  -3   9   3    10122.02     9753.36    104.11 o
  -2   9   3      687.42      738.32     62.63 o
  -1   9   3     2855.18     2691.84    129.73 o
   0   9   3     1067.15     1117.57     76.19 o
   1   9   3     2916.10     2921.51    116.82 o
   2   9   3      693.69      688.82     60.80 o
   3   9   3    10210.65     9859.29    171.06 o
   4   9   3      351.72      363.16     41.45 o
   5   9   3     1587.51     1556.07     86.52 o
   6   9   3      968.16     1035.83     77.89 o
   7   9   3     1110.67     1096.88     72.40 o
   8   9   3      107.92      165.08     31.37 o
   9   9   3      424.03      458.89     58.55 o
  10   9   3       63.20      140.35     36.39 o
 -10  10   3      433.30      390.68     51.97 o
  -9  10   3      166.68      170.75     23.48 o
  -8  10   3      156.19      136.27     30.49 o
  -7  10   3       65.50      115.47     17.04 o
  -6  10   3     3432.42     3398.69    111.37 o
  -5  10   3     2396.80     2423.64    111.64 o
  -4  10   3     3940.50     3973.60    113.30 o
  -3  10   3     2045.97     2075.20    127.98 o
  -2  10   3     1060.55     1157.51     94.22 o
  -1  10   3     5767.55     5874.61    131.33 o
   0  10   3     4212.85     3905.09    114.58 o
   1  10   3     5872.05     5935.27    471.93 o
   2  10   3     1004.03     1161.76     96.48 o
   3  10   3     2083.55     2018.28    110.75 o
   4  10   3     3835.62     3771.86    159.32 o
   5  10   3     2356.81     2224.64     95.74 o
   6  10   3     3467.53     3661.90     96.93 o
   7  10   3       59.27       72.61     21.59 o
   8  10   3      153.70      159.15     33.59 o
   9  10   3      153.33      151.11     23.00 o
  10  10   3      420.31      322.34    113.76 o
  -9  11   3      283.40      219.16     28.49 o
  -8  11   3      972.40      953.26     66.67 o
  -7  11   3      515.40      577.10     48.85 o
  -6  11   3      718.97      677.42     57.91 o
  -5  11   3      441.19      403.15     36.12 o
  -4  11   3     1617.07     1541.17     74.83 o
  -3  11   3       83.23       88.20     14.10 o
  -2  11   3    15390.35    16521.43    280.74 o
  -1  11   3      194.17      183.32     56.68 o
   0  11   3      322.68      347.86     52.28 o
   1  11   3      199.76      207.55     49.94 o
   2  11   3    15363.05    16729.51    313.23 o
   3  11   3       81.33       91.00     16.42 o
   4  11   3     1607.03     1668.51    108.33 o
   5  11   3      437.51      400.58     46.92 o
   6  11   3      742.04      703.02     68.75 o
   7  11   3      503.65      524.79     72.41 o
   8  11   3      970.51      927.78    109.36 o
   9  11   3      287.36      329.71     77.11 o
  -9  12   3      391.26      244.10     32.50 o
  -8  12   3      134.57      128.37     27.80 o
  -7  12   3      398.70      353.87     40.79 o
  -6  12   3      413.39      479.03     41.29 o
  -5  12   3     1211.05     1390.59     67.03 o
  -4  12   3     4429.56     4199.62    130.64 o
  -3  12   3      152.76      206.81     28.72 o
  -2  12   3     1547.89     1708.91    138.18 o
  -1  12   3     2115.90     2107.65    163.96 o
   0  12   3      760.83      754.33     81.73 o
   1  12   3     2000.92     2009.27    103.47 o
   2  12   3     1472.48     1650.62    115.34 o
   3  12   3      175.75      195.88     35.24 o
   4  12   3     4425.26     4468.63    138.38 o
   5  12   3     1243.88     1359.56     87.58 o
   6  12   3      409.15      411.18     49.39 o
   7  12   3      391.80      429.99     62.75 o
   8  12   3      125.60      129.42     74.11 o
   9  12   3      409.94      229.78     58.58 o
  -9  13   3      459.77      360.78     48.28 o
  -8  13   3      102.99      128.39     18.70 o
  -7  13   3       37.57      126.95     37.35 o
  -6  13   3      469.72      435.73     42.47 o
  -5  13   3     1072.15     1106.25     75.27 o
  -4  13   3     1011.23      984.52     84.13 o
  -3  13   3     5922.12     6139.11    122.66 o
  -2  13   3       69.08      111.36     29.50 o
  -1  13   3      367.42      422.06     54.07 o
   0  13   3      199.31      211.81     43.86 o
   1  13   3      365.67      314.68     65.30 o
   2  13   3       67.83      104.56     31.49 o
   3  13   3     5973.24     6276.90    131.68 o
   4  13   3     1009.58     1033.14     77.93 o
   5  13   3     1080.98     1079.00     87.83 o
   6  13   3      493.76      427.03     58.36 o
   7  13   3       31.20      140.99     61.35 o
   8  13   3      108.55      179.23     50.94 o
   9  13   3      430.93      400.17     94.68 o
  -8  14   3       41.32      106.24     32.33 o
  -7  14   3      142.96      135.29     24.31 o
  -6  14   3      688.06      658.10     65.95 o
  -5  14   3     1774.71     1555.24     92.86 o
  -4  14   3     1310.35     1366.62     69.58 o
  -3  14   3      359.43      368.82     41.07 o
  -2  14   3       86.27      108.53     22.77 o
  -1  14   3      581.11      575.01     49.60 o
   0  14   3      439.92      359.46     74.44 o
   1  14   3      577.66      519.88    100.82 o
   2  14   3      105.71       91.09     31.26 o
   3  14   3      364.33      397.10     45.21 o
   4  14   3     1275.57     1295.82    100.55 o
   5  14   3     1762.71     1619.73    108.04 o
   6  14   3      702.64      620.57     64.16 o
   7  14   3      139.91      182.43    111.32 o
   8  14   3       48.47      119.77     64.03 o
  -8  15   3      180.24      212.51     58.02 o
  -7  15   3      355.10      258.37     32.77 o
  -6  15   3        0.68       83.02     18.71 o
  -5  15   3      821.16      813.17     58.11 o
  -4  15   3      578.47      638.98     52.09 o
  -3  15   3       58.19      109.76     21.73 o
  -2  15   3     2257.60     2324.00     98.28 o
  -1  15   3     1792.59     1765.04    102.66 o
   0  15   3       75.91       66.95     26.65 o
   1  15   3     1804.96     1597.31    158.65 o
   2  15   3     2242.71     2268.33    125.55 o
   3  15   3       57.33       67.90     23.27 o
   4  15   3      617.03      651.98     95.56 o
   5  15   3      845.33      849.67     94.51 o
   6  15   3        0.49       43.28     38.35 o
   7  15   3      337.36      381.12     92.43 o
   8  15   3      180.84      210.19     48.18 o
  -8  16   3       36.06       81.48     19.18 o
  -7  16   3      455.77      388.10     54.83 o
  -6  16   3      327.43      315.90     55.75 o
  -5  16   3     1199.67     1070.07     75.32 o
  -4  16   3      753.23      845.26     59.54 o
  -3  16   3     1848.39     1909.26    128.81 o
  -2  16   3       85.87       77.26     23.13 o
  -1  16   3     2237.55     2264.17    101.99 o
   0  16   3      175.34      185.96     35.44 o
   1  16   3     2177.51     2307.03     69.97 o
   2  16   3       80.58      136.17     33.78 o
   3  16   3     1864.58     1786.80    126.90 o
   4  16   3      774.13      854.02     69.32 o
   5  16   3     1244.72     1091.07     87.34 o
   6  16   3      328.06      248.20     38.62 o
   7  16   3      459.75      418.21     94.12 o
   8  16   3       34.38      121.98     81.29 o
  -7  17   3       89.92      103.32     25.53 o
  -6  17   3      441.46      474.39     56.62 o
  -5  17   3      778.55      714.74     58.90 o
  -4  17   3      611.49      627.65     63.61 o
  -3  17   3     9300.57     9571.53    252.53 o
  -2  17   3      183.77      174.99     26.04 o
  -1  17   3      968.27     1037.29     68.83 o
   0  17   3     2535.27     2609.56     79.78 o
   1  17   3      970.01      845.63     92.58 o
   2  17   3      182.39      221.16     33.50 o
   3  17   3     9322.29     9639.27    260.50 o
   4  17   3      598.01      608.51     64.70 o
   5  17   3      785.17      750.10    132.36 o
   6  17   3      443.82      481.86     75.14 o
   7  17   3       93.25      167.44     55.98 o
  -7  18   3      162.38      149.57     24.91 o
  -6  18   3      136.33      111.51     35.35 o
  -5  18   3      121.93      138.93     27.32 o
  -4  18   3      759.34      774.23    103.17 o
  -3  18   3       18.92       48.34     21.54 o
  -2  18   3      646.81      672.69     67.48 o
  -1  18   3      103.97       64.91     35.70 o
   0  18   3      150.65      158.49     39.82 o
   1  18   3      103.26      115.77     55.46 o
   2  18   3      673.72      735.83     61.31 o
   3  18   3       17.23       59.80     31.38 o
   4  18   3      711.08      716.56     74.53 o
   5  18   3      119.71      137.24     34.18 o
   6  18   3      145.68      251.30     60.79 o
   7  18   3      159.39      120.59     52.43 o
  -6  19   3       33.48      127.36     30.38 o
  -5  19   3      351.50      313.85     48.20 o
  -4  19   3      349.13      449.12     58.63 o
  -3  19   3      104.88      101.92     25.44 o
  -2  19   3      427.07      378.87     49.15 o
  -1  19   3       26.42       73.08     30.35 o
   0  19   3      192.91      169.28     30.65 o
   1  19   3       31.48       66.41    114.66 o
   2  19   3      435.91      426.08     48.22 o
   3  19   3       96.73       67.59     52.96 o
   4  19   3      378.37      397.79     96.16 o
   5  19   3      316.87      221.37     35.47 o
   6  19   3       30.89       95.40     43.37 o
  -5  20   3      254.24      207.82     50.30 o
  -4  20   3      184.49      142.87     30.57 o
  -3  20   3       81.60      153.06     35.78 o
  -2  20   3      140.12      173.92     44.62 o
  -1  20   3      210.15      134.96     38.78 o
   0  20   3       96.79       99.26     26.25 o
   1  20   3      210.53      151.54     27.82 o
   2  20   3      139.69      120.78     34.82 o
   3  20   3       80.63      130.57     36.45 o
   4  20   3      174.60      256.83     44.25 o
   5  20   3      256.65      221.07     45.42 o
  -4  21   3      156.52      111.99     64.51 o
  -3  21   3     1752.75     1761.80    216.95 o
  -2  21   3      195.14      207.71     48.40 o
  -1  21   3      438.77      469.57     66.99 o
   0  21   3      566.97      598.04     83.50 o
   1  21   3      431.54      415.05     65.26 o
   2  21   3      181.99      188.99     41.20 o
   3  21   3     1754.92     1945.16    190.56 o
   4  21   3      175.15      192.35     86.49 o
  -3  22   3        5.59      122.64     33.14 o
  -2  22   3      875.52      930.17    112.78 o
  -1  22   3      163.78      271.73     61.81 o
   0  22   3       96.52      119.73     37.69 o
   1  22   3      160.23       75.05     22.80 o
   2  22   3      878.12     1084.84     95.86 o
   3  22   3        5.55       75.44     57.25 o
  -2  23   3       85.87       93.27     47.68 o
  -1  23   3      254.84      325.26     60.72 o
   0  23   3       51.70      147.19     45.89 o
   1  23   3      241.87      404.00     82.17 o
   2  23   3       86.58      155.17     46.51 o
   0   0   4     2939.35     3068.37     84.94 o
   1   0   4      376.19      436.29     20.70 o
   2   0   4     2340.21     2202.92     50.86 o
   3   0   4     2134.13     2024.96     69.63 o
   4   0   4     1278.24     1444.81     59.16 o
   5   0   4     1156.34     1123.80     76.35 o
   6   0   4      503.50      418.54     47.61 o
   7   0   4      620.09      636.75     51.50 o
   8   0   4      412.61      381.98     46.98 o
   9   0   4      638.22      767.05     68.08 o
  10   0   4      228.14      214.47     31.73 o
  11   0   4      362.59      264.12     51.85 o
 -11   1   4       41.88       70.34     28.03 o
 -10   1   4      300.26      339.63     48.54 o
  -9   1   4      758.07      798.88     63.33 o
  -8   1   4     1390.95     1411.33     78.33 o
  -7   1   4     1218.96     1119.40     80.56 o
  -6   1   4     1746.50     1770.96    108.98 o
  -5   1   4      199.13      151.46     47.10 o
  -4   1   4      773.13      753.19     44.21 o
  -3   1   4     9529.89     9165.37    141.58 o
  -2   1   4     8999.21     8629.06     86.28 o
  -1   1   4     1659.29     1532.02     50.45 o
   0   1   4     2279.27     2052.12     47.74 o
   1   1   4     1608.38     1618.03     44.03 o
   2   1   4     8900.38     8493.65     70.89 o
   3   1   4     9550.01     9111.40     89.39 o
   4   1   4      789.71      719.05     58.48 o
   5   1   4      197.53      196.93     25.23 o
   6   1   4     1767.10     1699.97     92.09 o
   7   1   4     1268.29     1343.72     68.89 o
   8   1   4     1426.09     1579.28     93.92 o
   9   1   4      741.35      795.29     82.78 o
  10   1   4      311.24      199.42     40.32 o
  11   1   4       43.53      132.86     39.72 o
 -11   2   4      262.99      252.28     43.93 o
 -10   2   4      193.07      225.21     59.35 o
  -9   2   4      287.81      342.72     52.66 o
  -8   2   4      170.46      169.41     26.64 o
  -7   2   4     3426.52     3788.25    150.10 o
  -6   2   4      488.20      493.15     42.18 o
  -5   2   4     8970.03     9166.71    290.06 o
  -4   2   4      583.00      590.61     40.30 o
  -3   2   4     1581.85     1736.85     62.78 o
  -2   2   4     1410.80     1381.25     36.74 o
  -1   2   4    52651.86    53082.11    326.12 o
   0   2   4      268.84      271.09     14.97 o
   1   2   4    52779.69    53190.66    489.94 o
   2   2   4     1428.35     1375.48     43.38 o
   3   2   4     1587.46     1634.86     57.97 o
   4   2   4      591.07      575.49     36.68 o
   5   2   4     9030.18     9334.66    249.91 o
   6   2   4      497.99      568.65     41.35 o
   7   2   4     3351.75     3484.46    115.86 o
   8   2   4      162.17      216.41     35.47 o
   9   2   4      288.29      313.82     42.01 o
  10   2   4      192.33      220.11     35.74 o
  11   2   4      266.19      330.22     56.46 o
 -10   3   4       51.19      119.86     22.63 o
  -9   3   4      504.83      531.24     47.56 o
  -8   3   4      405.74      505.02     48.64 o
  -7   3   4     2675.76     2716.46     96.62 o
  -6   3   4     2226.89     2055.90    114.45 o
  -5   3   4       97.72      138.77     19.29 o
  -4   3   4      458.45      526.47     39.96 o
  -3   3   4     4492.38     4277.51     89.69 o
  -2   3   4     3507.05     3330.60     59.47 o
  -1   3   4    13782.60    13439.35     96.14 o
   0   3   4     4349.44     3960.43     52.39 o
   1   3   4    13909.51    13402.09    143.48 o
   2   3   4     3455.74     3312.23     74.53 o
   3   3   4     4578.85     4357.77     99.73 o
   4   3   4      498.75      463.15     35.28 o
   5   3   4      105.10      105.12     25.70 o
   6   3   4     2179.59     2029.99    120.66 o
   7   3   4     2748.10     2726.39    119.41 o
   8   3   4      372.48      466.73     70.72 o
   9   3   4      521.83      751.15     65.06 o
  10   3   4       49.83      132.95     29.77 o
 -10   4   4      285.22      240.28     36.39 o
  -9   4   4     1218.11     1218.64     76.13 o
  -8   4   4      289.08      296.99     36.61 o
  -7   4   4     1404.73     1530.46     63.01 o
  -6   4   4      629.24      652.35     48.43 o
  -5   4   4      544.78      673.72     61.75 o
  -4   4   4     6189.20     6608.05    121.04 o
  -3   4   4     3948.83     4427.04     94.12 o
  -2   4   4     2134.43     2022.91     46.44 o
  -1   4   4     3496.03     3341.23     47.19 o
   0   4   4      230.18      224.82     12.44 o
   1   4   4     3525.95     3324.28     51.46 o
   2   4   4     2237.21     2134.01     66.61 o
   3   4   4     3812.87     4263.82    100.29 o
   4   4   4     6267.59     6574.50    144.61 o
   5   4   4      533.79      512.90     50.72 o
   6   4   4      623.64      553.61     78.17 o
   7   4   4     1422.86     1417.29     97.93 o
   8   4   4      316.99      413.99     63.55 o
   9   4   4     1154.54     1235.61    115.49 o
  10   4   4      290.29      210.37     34.62 o
 -10   5   4      551.50      554.50     62.21 o
  -9   5   4      838.39      838.97     65.06 o
  -8   5   4      603.18      655.92     56.28 o
  -7   5   4     1661.38     1607.57     67.33 o
  -6   5   4      181.70      247.90     43.89 o
  -5   5   4     1153.35     1178.62     87.91 o
  -4   5   4     2395.79     2586.85     94.27 o
  -3   5   4     3785.57     3566.86     78.60 o
  -2   5   4     9087.46     9088.68     72.85 o
  -1   5   4      831.50      764.43     29.99 o
   0   5   4      792.68      706.83     23.99 o
   1   5   4      862.84      788.99     26.75 o
   2   5   4     8985.36     8946.13     87.94 o
   3   5   4     3728.74     3500.05     96.49 o
   4   5   4     2355.72     2372.14     93.04 o
   5   5   4     1123.91     1033.55     82.26 o
   6   5   4      198.46      171.99     39.25 o
   7   5   4     1688.54     1691.62     95.65 o
   8   5   4      592.47      626.99     71.52 o
   9   5   4      809.75      886.65    100.46 o
  10   5   4      569.94      405.00     54.66 o
 -10   6   4      188.04      145.30     30.37 o
  -9   6   4      245.51      202.53     28.56 o
  -8   6   4      984.40     1080.84     57.77 o
  -7   6   4     3378.81     3615.46    125.72 o
  -6   6   4      155.36      235.27     31.01 o
  -5   6   4     9410.89     9375.33    140.54 o
  -4   6   4     2500.61     2635.71     81.36 o
  -3   6   4     1480.58     1585.65     57.45 o
  -2   6   4     6365.42     6488.66    104.32 o
  -1   6   4    25140.00    25131.21    217.14 o
   0   6   4     3667.19     3639.37     77.10 o
   1   6   4    25052.09    25074.09    182.15 o
   2   6   4     6404.05     6619.12    130.13 o
   3   6   4     1483.98     1637.93     75.16 o
   4   6   4     2477.73     2650.11     86.00 o
   5   6   4     9396.78     9446.57    192.14 o
   6   6   4      154.63      173.44     37.02 o
   7   6   4     3363.11     3588.33    117.97 o
   8   6   4      992.75     1054.35     78.20 o
   9   6   4      256.45      165.49     49.28 o
  10   6   4      181.43      219.24     56.92 o
 -10   7   4       13.16      116.21     45.40 o
  -9   7   4      181.18      126.80     32.48 o
  -8   7   4     1076.52     1054.43     59.06 o
  -7   7   4      574.70      639.01     51.69 o
  -6   7   4     3452.27     3607.43    101.56 o
  -5   7   4      556.40      623.91     44.85 o
  -4   7   4     2136.49     2072.64     85.89 o
  -3   7   4      925.61     1211.23     56.36 o
  -2   7   4    21034.13    21958.67    170.59 o
  -1   7   4     1472.52     1500.72     58.88 o
   0   7   4     6843.99     6108.37    116.55 o
   1   7   4     1520.46     1553.89     74.55 o
   2   7   4    21068.77    22002.67    276.26 o
   3   7   4      932.05     1103.01     50.70 o
   4   7   4     2113.19     1973.77     97.93 o
   5   7   4      570.38      628.06     56.76 o
   6   7   4     3246.97     3106.66    154.43 o
   7   7   4      594.69      607.07     57.55 o
   8   7   4     1084.78     1135.57     75.61 o
   9   7   4      177.64      205.02     38.12 o
  10   7   4       12.99      133.00     22.24 o
 -10   8   4      143.26      137.97     34.48 o
  -9   8   4      259.03      227.08     31.31 o
  -8   8   4      658.22      619.57     52.54 o
  -7   8   4      527.31      684.66     57.74 o
  -6   8   4      244.33      213.24     24.43 o
  -5   8   4       54.78       67.04     24.61 o
  -4   8   4     1742.17     1622.98     74.58 o
  -3   8   4     8277.21     9019.81    115.92 o
  -2   8   4     8026.89     7934.37    152.28 o
  -1   8   4     1015.46      889.07     49.64 o
   0   8   4     3276.27     3607.22    102.37 o
   1   8   4     1038.19      961.71     57.72 o
   2   8   4     8259.16     8037.13    194.21 o
   3   8   4     8132.13     8865.29    118.51 o
   4   8   4     1682.16     1617.32     93.70 o
   5   8   4       54.04       72.45     18.04 o
   6   8   4      266.45      306.01     38.75 o
   7   8   4      538.17      543.41     57.45 o
   8   8   4      673.18      650.83     73.75 o
   9   8   4      253.59      308.21     72.64 o
  10   8   4      136.95      146.25     31.94 o
 -10   9   4      766.48      690.69     68.32 o
  -9   9   4      360.61      268.86     33.31 o
  -8   9   4      343.66      449.68     43.29 o
  -7   9   4      645.77      729.81     55.25 o
  -6   9   4      478.93      401.92     38.01 o
  -5   9   4       92.67       88.83     14.86 o
  -4   9   4     4219.74     4339.92     96.20 o
  -3   9   4      784.45      667.43     39.54 o
  -2   9   4      337.85      354.35     26.34 o
  -1   9   4     3064.92     3346.64     88.10 o
   0   9   4      207.53      198.29     22.86 o
   1   9   4     2975.69     3473.35    115.11 o
   2   9   4      352.85      402.29     29.20 o
   3   9   4      830.00      772.74     75.67 o
   4   9   4     4136.94     4214.83    137.43 o
   5   9   4      109.05      108.84     22.13 o
   6   9   4      479.91      475.06     55.83 o
   7   9   4      642.45      711.28     72.31 o
   8   9   4      333.49      522.46     62.51 o
   9   9   4      363.30      424.55     57.83 o
  10   9   4      747.47      689.77     85.29 o
  -9  10   4      316.35      261.93     32.28 o
  -8  10   4     1058.10     1094.40     86.85 o
  -7  10   4     2019.91     2027.09     95.77 o
  -6  10   4      105.45      114.51     17.62 o
  -5  10   4     2580.42     2708.51     97.61 o
  -4  10   4     1911.26     1804.03     81.07 o
  -3  10   4     1608.55     1708.57     79.20 o
  -2  10   4     1597.39     1687.22    106.91 o
  -1  10   4    12257.41    12771.34    169.45 o
   0  10   4     1771.92     1586.84     97.95 o
   1  10   4    12128.05    12734.65    194.42 o
   2  10   4     1634.76     1686.61    152.44 o
   3  10   4     1597.26     1602.65    130.48 o
   4  10   4     1985.64     1928.98     97.94 o
   5  10   4     2548.27     2519.63    108.40 o
   6  10   4      115.14      118.76     33.79 o
   7  10   4     2024.17     2111.04    135.14 o
   8  10   4     1082.65     1188.76    106.17 o
   9  10   4      316.95      297.01     52.49 o
  -9  11   4       84.72      123.04     19.78 o
  -8  11   4     1736.06     1467.98     85.69 o
  -7  11   4       52.94      124.58     24.05 o
  -6  11   4     4392.06     4349.03     94.28 o
  -5  11   4       47.80       81.64     19.42 o
  -4  11   4     2930.79     2772.23     85.98 o
  -3  11   4      977.28     1118.62     83.48 o
  -2  11   4    14972.93    15456.36    243.35 o
  -1  11   4     1220.32     1249.54     91.25 o
   0  11   4     8367.96     8234.33    165.65 o
   1  11   4     1241.66     1393.96     89.57 o
   2  11   4    14979.28    14786.69    424.53 o
   3  11   4      966.32     1099.81     88.59 o
   4  11   4     2934.40     2975.09    112.57 o
   5  11   4       50.17       60.49     19.33 o
   6  11   4     4271.04     4089.83    114.99 o
   7  11   4       51.75       87.11     29.05 o
   8  11   4     1715.73     1634.49    156.19 o
   9  11   4       80.04      111.75     38.37 o
  -9  12   4      117.59       92.99     24.11 o
  -8  12   4      829.34      712.30     59.64 o
  -7  12   4      761.00      650.25     53.36 o
  -6  12   4      496.33      550.77     41.80 o
  -5  12   4      485.41      477.28     44.37 o
  -4  12   4      993.29      957.88     52.81 o
  -3  12   4      449.14      476.70     52.29 o
  -2  12   4     3350.96     3321.15    160.86 o
  -1  12   4     2460.89     2440.42     95.07 o
   0  12   4      807.20      798.04     76.12 o
   1  12   4     2577.39     2552.21    177.71 o
   2  12   4     3468.09     3601.09    153.09 o
   3  12   4      431.08      455.72     44.58 o
   4  12   4     1019.57     1253.30    198.89 o
   5  12   4      467.51      474.28     51.28 o
   6  12   4      494.80      453.00     53.47 o
   7  12   4      796.08      747.37     89.61 o
   8  12   4      841.16      900.36    102.57 o
   9  12   4      126.20      158.16     36.76 o
  -9  13   4      201.58      118.87     33.21 o
  -8  13   4      469.90      422.62     52.82 o
  -7  13   4       83.46      108.53     16.34 o
  -6  13   4      271.21      231.33     37.41 o
  -5  13   4      302.69      288.55     40.18 o
  -4  13   4     4430.82     4224.21    139.73 o
  -3  13   4      773.01      830.37     69.06 o
  -2  13   4      119.86      118.55     23.31 o
  -1  13   4      954.70      860.74     61.04 o
   0  13   4      105.52      110.49     19.72 o
   1  13   4      960.95     1212.07    117.12 o
   2  13   4      109.81      149.44     28.69 o
   3  13   4      766.78      863.31     69.19 o
   4  13   4     4320.18     4244.97    133.49 o
   5  13   4      300.57      358.45     47.21 o
   6  13   4      266.80      238.68     45.72 o
   7  13   4       85.73      169.77     35.21 o
   8  13   4      475.19      570.08     72.68 o
   9  13   4      199.34      154.61     34.98 o
  -8  14   4      423.82      327.55     56.10 o
  -7  14   4      277.06      251.92     36.20 o
  -6  14   4      757.71      748.32     66.12 o
  -5  14   4       91.63       86.41     41.20 o
  -4  14   4      566.21      659.32     71.78 o
  -3  14   4      108.90      118.64     35.52 o
  -2  14   4      373.38      410.30     47.46 o
  -1  14   4     2942.90     2759.39    249.92 o
   0  14   4       90.35      102.93     31.25 o
   1  14   4     2923.02     3142.64    133.30 o
   2  14   4      371.55      391.92     45.99 o
   3  14   4      117.01      153.50     28.45 o
   4  14   4      640.75      613.28     90.88 o
   5  14   4       93.56       92.59     21.49 o
   6  14   4      762.89      609.99     62.38 o
   7  14   4      282.82      318.02     77.84 o
   8  14   4      422.10      345.64     81.97 o
  -8  15   4      276.07      205.60     32.45 o
  -7  15   4       57.20      149.11     28.73 o
  -6  15   4     2420.59     2785.56    149.12 o
  -5  15   4      445.78      413.16     49.02 o
  -4  15   4     2377.45     2444.68    114.12 o
  -3  15   4      537.58      564.39     51.01 o
  -2  15   4     2669.06     2632.32     87.55 o
  -1  15   4      604.60      715.29     72.84 o
   0  15   4    11067.64    11349.62    268.91 o
   1  15   4      613.14      867.70     83.53 o
   2  15   4     2681.51     2895.55    107.32 o
   3  15   4      537.02      597.68     59.56 o
   4  15   4     2348.14     2357.86    143.19 o
   5  15   4      438.89      462.54     52.80 o
   6  15   4     2396.61     2690.92    309.71 o
   7  15   4       58.41       82.33     39.22 o
   8  15   4      282.21      168.28     39.11 o
  -8  16   4      186.95       89.54     28.34 o
  -7  16   4     1249.08     1148.73    109.32 o
  -6  16   4      128.93      114.74     43.72 o
  -5  16   4      928.65     1044.49     92.65 o
  -4  16   4      243.97      282.43     35.15 o
  -3  16   4     1361.33     1369.72     85.73 o
  -2  16   4      435.29      384.38     67.69 o
  -1  16   4     2486.21     2447.68     94.22 o
   0  16   4       35.62       28.94     14.72 o
   1  16   4     2517.75     2767.55     72.65 o
   2  16   4      459.53      448.53     53.09 o
   3  16   4     1340.84     1410.54     93.81 o
   4  16   4      257.06      258.58     61.14 o
   5  16   4      887.39      917.30     87.21 o
   6  16   4      120.48      186.09    146.80 o
   7  16   4     1258.30     1598.96    308.47 o
   8  16   4      179.85      241.07     73.50 o
  -7  17   4      186.87      154.65     50.73 o
  -6  17   4      156.51      153.15     25.84 o
  -5  17   4       55.39      117.20     17.32 o
  -4  17   4      320.50      273.50     38.31 o
  -3  17   4      288.44      246.32     31.52 o
  -2  17   4       40.82       73.19     39.27 o
  -1  17   4      326.86      387.20     42.31 o
   0  17   4       12.48        4.47     39.44 o
   1  17   4      332.20      301.58     56.61 o
   2  17   4       34.23      129.55     38.04 o
   3  17   4      302.65      347.73     52.75 o
   4  17   4      301.38      242.04     55.22 o
   5  17   4       52.17       36.88     38.23 o
   6  17   4      157.14      138.96     51.88 o
   7  17   4      181.39       74.22    139.56 o
  -7  18   4       65.18      112.24     21.78 o
  -6  18   4      299.38      175.42     33.42 o
  -5  18   4      726.53      757.48     86.09 o
  -4  18   4      233.87      175.63     25.81 o
  -3  18   4      404.16      481.51     70.89 o
  -2  18   4      267.79      268.99     48.12 o
  -1  18   4      230.09      207.98     44.35 o
   0  18   4        1.69      135.25     31.83 o
   1  18   4      216.05      213.98     48.64 o
   2  18   4      288.76      290.84     42.58 o
   3  18   4      402.68      442.08     63.59 o
   4  18   4      260.15      248.67     47.62 o
   5  18   4      721.92      654.65     59.47 o
   6  18   4      304.53      300.90     67.10 o
   7  18   4       62.92      195.64     78.41 o
  -6  19   4      603.64      450.89     64.99 o
  -5  19   4       64.51      154.68     47.47 o
  -4  19   4      217.50      186.52     37.69 o
  -3  19   4      389.54      413.80     56.62 o
  -2  19   4      642.51      586.18    111.63 o
  -1  19   4       39.77       59.90     13.78 o
   0  19   4     3638.30     3365.45    417.04 o
   1  19   4       34.97       77.68     21.86 o
   2  19   4      648.74      609.79     63.70 o
   3  19   4      399.10      482.79     62.36 o
   4  19   4      206.44      203.14     40.64 o
   5  19   4       71.03      122.01     49.56 o
   6  19   4      594.25      412.78    123.77 o
  -5  20   4      646.93      579.29     92.32 o
  -4  20   4       49.25      100.10     25.03 o
  -3  20   4       53.57       58.19     34.17 o
  -2  20   4       44.10       85.34     31.70 o
  -1  20   4     1018.22     1010.13     88.36 o
   0  20   4      100.94      105.87     24.81 o
   1  20   4     1027.58      956.69    101.49 o
   2  20   4       43.49      129.28     49.76 o
   3  20   4       49.62       99.54     38.40 o
   4  20   4       53.76       81.60     25.21 o
   5  20   4      644.08      721.57    119.89 o
  -4  21   4      282.22      225.63     44.84 o
  -3  21   4      222.74      252.81     79.25 o
  -2  21   4      606.73      725.78    152.26 o
  -1  21   4      292.74      212.21     38.36 o
   0  21   4      117.96      217.16    135.30 o
   1  21   4      294.00      254.58     39.34 o
   2  21   4      625.66      523.46     51.31 o
   3  21   4      235.73      243.90     52.89 o
   4  21   4      281.88      219.08     51.18 o
  -3  22   4      131.39      127.34     31.15 o
  -2  22   4      375.94      351.87     81.59 o
  -1  22   4        7.11       63.51     33.22 o
   0  22   4      253.22      206.45     66.46 o
   1  22   4        7.78       99.11     32.05 o
   2  22   4      390.48      398.40     54.89 o
   3  22   4      126.99      194.62     42.56 o
  -1  23   4       61.56      138.20     42.01 o
   0  23   4      412.30      525.28     68.18 o
   1  23   4       59.51      100.96     42.11 o
   1   0   5       13.87       38.59      9.25 o
   2   0   5    29205.61    28458.70    234.18 o
   3   0   5      318.54      378.96     28.36 o
   4   0   5    27825.55    28507.25    289.45 o
   5   0   5      128.67       82.52     12.76 o
   6   0   5       33.88       56.70     25.08 o
   7   0   5       10.83       47.33     18.74 o
   8   0   5     1474.03     1618.99     90.45 o
   9   0   5       71.08       91.24     25.38 o
  10   0   5     3836.88     3417.09    406.55 o
 -10   1   5     1135.50     1080.43     80.46 o
  -9   1   5     1720.86     1573.45     87.98 o
  -8   1   5       40.68       70.98     20.55 o
  -7   1   5      856.80      958.56     62.65 o
  -6   1   5     2976.48     2948.69    116.18 o
  -5   1   5     3749.04     3482.27    125.14 o
  -4   1   5     2810.44     2732.63    114.96 o
  -3   1   5    19432.17    19183.37    227.69 o
  -2   1   5     5022.74     5029.96    116.47 o
  -1   1   5      587.60      524.02     23.17 o
   0   1   5     2198.74     1881.57     44.54 o
   1   1   5      539.68      457.47     17.65 o
   2   1   5     5117.62     4782.14    127.96 o
   3   1   5    19604.51    19248.15    193.21 o
   4   1   5     2811.10     2817.15    104.51 o
   5   1   5     3760.17     3734.77    108.50 o
   6   1   5     2977.34     2796.25    159.65 o
   7   1   5      857.55      804.81     69.97 o
   8   1   5       41.05       81.30     23.89 o
   9   1   5     1768.34     1581.18    128.60 o
  10   1   5     1131.75     1064.44    109.01 o
 -10   2   5      319.89      221.69     34.81 o
  -9   2   5      145.25      163.31     28.03 o
  -8   2   5      288.02      191.81     37.79 o
  -7   2   5      731.16      788.53     60.57 o
  -6   2   5     2523.54     2436.90    133.50 o
  -5   2   5      619.02      603.27     45.66 o
  -4   2   5     1102.33     1044.85     48.04 o
  -3   2   5      426.13      463.04     27.45 o
  -2   2   5      247.45      185.21     19.28 o
  -1   2   5     2445.01     2262.31     49.41 o
   0   2   5     2938.74     2866.91     57.81 o
   1   2   5     2396.17     2183.91     47.29 o
   2   2   5      247.04      178.65     53.56 o
   3   2   5      431.31      446.48     37.41 o
   4   2   5     1074.04     1070.35     54.26 o
   5   2   5      614.17      584.65     48.08 o
   6   2   5     2510.45     2222.70    174.52 o
   7   2   5      717.35      793.88     54.76 o
   8   2   5      312.40      418.85     60.12 o
   9   2   5      147.78      156.40     37.37 o
  10   2   5      318.56      232.21     43.04 o
 -10   3   5      408.78      421.26     51.36 o
  -9   3   5       83.96      143.53     30.04 o
  -8   3   5       74.02      137.44     31.48 o
  -7   3   5      172.63      183.68     63.25 o
  -6   3   5     1840.73     1856.81    113.50 o
  -5   3   5     1127.12     1188.58    103.37 o
  -4   3   5     2594.28     2664.46     99.39 o
  -3   3   5     2303.40     2130.44     89.96 o
  -2   3   5      672.25      668.15     36.72 o
  -1   3   5     1014.31      913.10     29.98 o
   0   3   5     3415.17     3170.19     46.71 o
   1   3   5     1002.92      909.21     32.29 o
   2   3   5      704.99      660.19     32.52 o
   3   3   5     2314.05     2220.00     98.01 o
   4   3   5     2604.24     2487.55    134.78 o
   5   3   5     1107.16      859.04     69.63 o
   6   3   5     1902.00     1712.56    115.82 o
   7   3   5      178.97      243.27     35.31 o
   8   3   5       77.39      129.76     27.17 o
   9   3   5       84.68      142.51     42.27 o
  10   3   5      421.52      385.64     58.48 o
 -10   4   5     1274.60     1245.99     88.21 o
  -9   4   5      208.03      207.17     55.96 o
  -8   4   5     1587.22     1536.68     84.46 o
  -7   4   5     1023.50     1101.66     71.69 o
  -6   4   5      141.38      144.16     28.13 o
  -5   4   5      452.01      496.96     48.54 o
  -4   4   5    14297.63    14260.72    137.95 o
  -3   4   5     2606.32     2657.66     77.65 o
  -2   4   5    42234.85    41843.13    264.33 o
  -1   4   5     1688.28     1776.49     45.56 o
   0   4   5       13.48       35.56      5.97 o
   1   4   5     1637.60     1759.01     61.81 o
   2   4   5    42023.84    43112.04    468.78 o
   3   4   5     2553.84     2733.72     95.74 o
   4   4   5    14275.38    14018.12    183.46 o
   5   4   5      436.85      443.33     56.08 o
   6   4   5      139.15      127.03     21.11 o
   7   4   5     1017.50     1110.51    105.85 o
   8   4   5     1574.52     1668.06    133.84 o
   9   4   5      209.17      231.42     80.97 o
  10   4   5     1271.23     1186.75    107.64 o
 -10   5   5      466.78      451.86     59.85 o
  -9   5   5     2148.08     2226.37     93.21 o
  -8   5   5     1033.27      882.72     58.72 o
  -7   5   5     1364.39     1430.70     68.61 o
  -6   5   5     1817.13     1877.87     93.78 o
  -5   5   5     3350.27     3503.10    130.92 o
  -4   5   5     2664.74     2724.88     93.74 o
  -3   5   5    19428.21    19599.58    147.29 o
  -2   5   5     7390.34     7632.32    113.47 o
  -1   5   5     2896.08     2583.40     64.62 o
   0   5   5     2659.10     2443.99     56.67 o
   1   5   5     2832.42     2610.06     60.73 o
   2   5   5     7484.84     7672.82    127.26 o
   3   5   5    19600.98    19287.44    257.68 o
   4   5   5     2610.36     2665.17    111.29 o
   5   5   5     3342.56     3060.87     87.90 o
   6   5   5     1761.16     1810.48     86.73 o
   7   5   5     1314.72     1332.16     74.64 o
   8   5   5     1037.32     1025.59     82.70 o
   9   5   5     2194.25     2474.80    102.20 o
  10   5   5      459.85      522.14     64.19 o
 -10   6   5      207.57      206.24     33.96 o
  -9   6   5       59.65      113.20     19.20 o
  -8   6   5       59.07      131.89     22.52 o
  -7   6   5     1264.03     1330.11     79.11 o
  -6   6   5     1702.21     1727.41     80.84 o
  -5   6   5     2069.93     2071.91     77.60 o
  -4   6   5     1373.53     1373.98     74.68 o
  -3   6   5      122.56      113.19     11.43 o
  -2   6   5      761.54      756.76     29.09 o
  -1   6   5     1179.24     1062.24     46.19 o
   0   6   5    20709.79    21836.13    209.65 o
   1   6   5     1217.05     1019.92     75.53 o
   2   6   5      753.63      789.55     48.00 o
   3   6   5      136.05      118.05     12.98 o
   4   6   5     1398.57     1326.60     69.04 o
   5   6   5     2077.16     2026.34    113.48 o
   6   6   5     1794.00     1646.00    147.30 o
   7   6   5     1220.42     1061.72    104.73 o
   8   6   5       49.20       87.87     30.49 o
   9   6   5       61.08      138.04     41.83 o
  10   6   5      214.10      224.02     58.91 o
 -10   7   5      132.36      135.86     24.67 o
  -9   7   5      181.78      222.89     31.42 o
  -8   7   5      736.80      888.90     59.94 o
  -7   7   5     1083.12     1080.89     59.28 o
  -6   7   5     1843.54     1858.88     63.14 o
  -5   7   5     2403.32     2417.42    118.35 o
  -4   7   5     1084.60     1071.50     53.02 o
  -3   7   5     1087.46     1310.14     51.61 o
  -2   7   5     2731.22     2735.32     78.34 o
  -1   7   5      175.84      216.05     21.36 o
   0   7   5     4473.21     4523.32    109.49 o
   1   7   5      178.34      214.67     18.15 o
   2   7   5     2657.30     2726.86    100.33 o
   3   7   5     1109.75     1314.46     80.34 o
   4   7   5     1083.62     1044.32     64.37 o
   5   7   5     2358.70     2240.50    101.65 o
   6   7   5     1912.43     1758.70    110.38 o
   7   7   5     1069.45     1021.04     78.97 o
   8   7   5      723.41      562.85     70.17 o
   9   7   5      180.96      215.93     42.17 o
  10   7   5      130.74       94.31     59.41 o
 -10   8   5      601.54      417.18     61.90 o
  -9   8   5      299.39      344.73     38.03 o
  -8   8   5      737.78      885.94     58.27 o
  -7   8   5      374.62      414.51     39.37 o
  -6   8   5      522.08      580.27     41.09 o
  -5   8   5     2981.98     2809.90    109.31 o
  -4   8   5     4378.47     4424.49     93.79 o
  -3   8   5     3679.12     3738.48     92.03 o
  -2   8   5     9910.10     9960.87     99.42 o
  -1   8   5     2421.61     2255.02     79.25 o
   0   8   5        0.03       44.47     19.42 o
   1   8   5     2382.96     2117.60     84.67 o
   2   8   5     9646.56     9580.19    148.46 o
   3   8   5     3632.66     3764.50    140.65 o
   4   8   5     4510.24     4376.32    119.14 o
   5   8   5     3004.19     3080.64    111.16 o
   6   8   5      524.44      510.23     69.70 o
   7   8   5      386.23      422.02     56.46 o
   8   8   5      689.64      714.67     70.32 o
   9   8   5      292.47      236.88     69.97 o
  10   8   5      621.53      388.18    130.07 o
 -10   9   5      328.17      305.47     43.92 o
  -9   9   5      890.29     1031.83     93.69 o
  -8   9   5      200.37      176.78     32.54 o
  -7   9   5      275.39      216.60     26.12 o
  -6   9   5      218.35      194.66     27.32 o
  -5   9   5      802.62      879.35     59.13 o
  -4   9   5      360.44      360.98     38.24 o
  -3   9   5     3218.51     2930.51     94.57 o
  -2   9   5       77.29       61.53     20.73 o
  -1   9   5     3975.65     4027.12    116.51 o
   0   9   5      730.96      854.21     49.70 o
   1   9   5     4012.95     4172.92    187.89 o
   2   9   5       77.88      108.84     23.49 o
   3   9   5     3375.56     3096.88    119.67 o
   4   9   5      363.81      363.41     33.63 o
   5   9   5      732.19      760.95     63.58 o
   6   9   5      200.33      141.91     43.42 o
   7   9   5      279.82      353.06     53.55 o
   8   9   5      199.45      129.95     28.69 o
   9   9   5      907.85      804.28     93.58 o
  10   9   5      334.64      244.27     43.19 o
  -9  10   5      212.18      244.33     30.63 o
  -8  10   5       54.47       89.78     19.08 o
  -7  10   5      336.76      349.72     34.46 o
  -6  10   5     3070.03     3146.52    103.26 o
  -5  10   5     3381.24     3500.23     95.33 o
  -4  10   5     1761.48     1574.41     71.70 o
  -3  10   5       39.03       50.58     15.89 o
  -2  10   5      758.98      733.27     52.61 o
  -1  10   5     4775.63     4937.18    117.92 o
   0  10   5     1592.35     1747.85     85.97 o
   1  10   5     4860.77     5147.70    147.88 o
   2  10   5      764.12      716.30     60.01 o
   3  10   5       46.31       53.12     28.53 o
   4  10   5     1693.75     1632.42     93.32 o
   5  10   5     3468.46     3412.15    133.15 o
   6  10   5     3163.20     3002.06    105.40 o
   7  10   5      344.66      284.27     59.29 o
   8  10   5       53.57      125.26     39.49 o
   9  10   5      220.08      136.59     54.78 o
  -9  11   5       93.34       92.12     27.81 o
  -8  11   5      236.20      142.10     28.03 o
  -7  11   5      683.97      748.24     53.74 o
  -6  11   5      297.33      331.35     38.80 o
  -5  11   5     1357.99     1415.22     55.76 o
  -4  11   5      597.73      522.28     39.55 o
  -3  11   5      331.12      367.88     34.60 o
  -2  11   5      955.91     1070.63     80.00 o
  -1  11   5      197.52      209.59     28.16 o
   0  11   5      309.58      266.49     28.79 o
   1  11   5      207.06      225.26     33.42 o
   2  11   5      926.32      960.78     74.03 o
   3  11   5      333.85      259.36     38.83 o
   4  11   5      594.24      551.10     60.04 o
   5  11   5     1329.90     1301.35     91.85 o
   6  11   5      315.59      172.03     28.72 o
   7  11   5      654.42      767.21     80.13 o
   8  11   5      228.41      269.25     53.70 o
   9  11   5       99.05      150.93     40.79 o
  -9  12   5      319.34      254.90     35.09 o
  -8  12   5      191.70      199.87     31.92 o
  -7  12   5      514.60      525.43     44.73 o
  -6  12   5      385.32      412.87     42.71 o
  -5  12   5     3073.34     3276.44     95.08 o
  -4  12   5     3095.35     3224.42    103.68 o
  -3  12   5      185.78      182.86     27.83 o
  -2  12   5     2027.52     2050.39    103.34 o
  -1  12   5     3737.29     3540.13    108.75 o
   0  12   5     1455.71     1624.30     84.10 o
   1  12   5     3694.10     3733.54    169.03 o
   2  12   5     1961.05     1920.64    105.55 o
   3  12   5      170.20      217.79     35.59 o
   4  12   5     3207.60     3145.01    258.59 o
   5  12   5     3127.82     3205.29    108.11 o
   6  12   5      377.42      333.22     46.23 o
   7  12   5      510.46      626.08     76.47 o
   8  12   5      190.32      196.64     44.48 o
   9  12   5      338.97      264.62     51.35 o
  -9  13   5      635.68      563.72     60.71 o
  -8  13   5        6.49      107.83     17.50 o
  -7  13   5      641.15      561.33     51.91 o
  -6  13   5      196.74      218.88     27.39 o
  -5  13   5      401.65      408.84     39.08 o
  -4  13   5     1656.82     1643.69     71.40 o
  -3  13   5     9503.42     9828.59    206.91 o
  -2  13   5     1030.29     1099.87     94.03 o
  -1  13   5     4907.83     5082.84    180.17 o
   0  13   5     1380.62     1473.06     82.29 o
   1  13   5     4891.77     4823.04    256.65 o
   2  13   5     1007.20     1085.72     92.22 o
   3  13   5     9526.98    10006.70    196.82 o
   4  13   5     1673.10     1789.81     78.02 o
   5  13   5      364.64      285.93     47.57 o
   6  13   5      203.66      137.76     26.05 o
   7  13   5      647.93      688.73     78.22 o
   8  13   5        6.10       98.48     37.59 o
   9  13   5      600.54      513.39     90.47 o
  -8  14   5       69.33      152.33     26.80 o
  -7  14   5       96.75       84.79     16.14 o
  -6  14   5      292.86      229.45     41.81 o
  -5  14   5      576.54      718.94     50.97 o
  -4  14   5     1030.71     1042.56     73.57 o
  -3  14   5      786.36      848.85     60.85 o
  -2  14   5     1085.34      942.51     65.88 o
  -1  14   5     1606.52     1478.77     93.68 o
   0  14   5       63.30       81.96     34.02 o
   1  14   5     1604.57     1647.34     83.56 o
   2  14   5     1111.44     1008.55     82.95 o
   3  14   5      795.74      662.91     53.94 o
   4  14   5      925.73      902.88     69.81 o
   5  14   5      559.78      562.10     80.13 o
   6  14   5      313.49      214.58     94.17 o
   7  14   5      102.84       97.51     32.71 o
   8  14   5       65.65      155.84     56.34 o
  -8  15   5       57.48      116.23     30.83 o
  -7  15   5      543.60      446.31     47.83 o
  -6  15   5      172.23      223.59     28.90 o
  -5  15   5      564.78      531.67     53.56 o
  -4  15   5      797.82      920.40     84.44 o
  -3  15   5       21.31       76.85     19.20 o
  -2  15   5      177.76      153.23     27.22 o
  -1  15   5      446.47      445.79     55.46 o
   0  15   5       17.29       41.39     31.80 o
   1  15   5      457.00      534.38     53.67 o
   2  15   5      177.44      251.47     42.60 o
   3  15   5       21.43       45.48     25.61 o
   4  15   5      818.48      921.82     83.39 o
   5  15   5      577.99      560.86    106.11 o
   6  15   5      178.37      167.79     52.86 o
   7  15   5      534.06      617.94    107.07 o
   8  15   5       60.79       95.41     36.38 o
  -7  16   5      447.57      461.22     57.03 o
  -6  16   5      339.09      411.68     57.46 o
  -5  16   5      810.94      855.66     68.87 o
  -4  16   5      441.89      429.46     46.75 o
  -3  16   5      129.83      115.93     30.60 o
  -2  16   5       90.72       98.56     28.74 o
  -1  16   5      949.67      951.44     62.25 o
   0  16   5       44.75       38.55     34.37 o
   1  16   5      943.71      930.93     65.69 o
   2  16   5       81.61       94.96     28.66 o
   3  16   5      122.58      120.24     55.49 o
   4  16   5      461.08      598.57     64.87 o
   5  16   5      821.08      727.68     67.06 o
   6  16   5      333.78      532.01    107.08 o
   7  16   5      437.53      392.04     79.51 o
  -7  17   5       66.09       67.60     18.41 o
  -6  17   5      358.49      389.93     43.17 o
  -5  17   5      832.94      779.63     63.64 o
  -4  17   5      639.91      637.24     63.54 o
  -3  17   5     3997.89     3976.09    187.55 o
  -2  17   5      393.61      287.57    109.65 o
  -1  17   5      560.40      669.53    122.22 o
   0  17   5      468.00      608.34     89.84 o
   1  17   5      574.61      643.96     71.49 o
   2  17   5      386.09      343.92     52.79 o
   3  17   5     3970.93     4009.97    148.43 o
   4  17   5      637.25      711.91    129.12 o
   5  17   5      835.85      806.59     66.65 o
   6  17   5      373.88      345.22    113.42 o
   7  17   5       64.49      217.04    113.25 o
  -6  18   5       14.68       43.58     35.53 o
  -5  18   5       87.83      128.82     32.78 o
  -4  18   5      890.28      853.61     77.82 o
  -3  18   5       32.99      122.42     22.51 o
  -2  18   5      719.82      758.77     75.71 o
  -1  18   5       71.66      148.97     58.66 o
   0  18   5       69.73       76.96     31.74 o
   1  18   5       83.13      117.38     25.90 o
   2  18   5      716.61      791.72     74.02 o
   3  18   5       36.24      146.84     34.84 o
   4  18   5      858.44      914.55     79.07 o
   5  18   5       73.01      126.13     60.05 o
   6  18   5       12.61      138.14     49.73 o
  -6  19   5      537.71      408.83     79.77 o
  -5  19   5      709.85      553.68     74.59 o
  -4  19   5      599.96      527.16     59.79 o
  -3  19   5       64.12      120.57     22.11 o
  -2  19   5      102.36      105.67     24.85 o
  -1  19   5      110.61      114.10     27.34 o
   0  19   5      297.71      273.33     67.62 o
   1  19   5      110.65      143.51     29.07 o
   2  19   5      102.44      147.07     25.37 o
   3  19   5       61.56       97.98     31.65 o
   4  19   5      624.20      520.09     62.34 o
   5  19   5      676.23      623.86     84.33 o
   6  19   5      558.48      649.98     98.29 o
  -5  20   5      161.30      123.65     34.21 o
  -4  20   5        1.94      175.15     48.01 o
  -3  20   5       21.72      111.69     29.74 o
  -2  20   5       13.93       90.28     27.09 o
  -1  20   5       89.12      129.17     58.57 o
   0  20   5       71.70       57.57     30.33 o
   1  20   5       84.86      148.33     44.59 o
   2  20   5       14.88       36.64     21.92 o
   3  20   5       20.75      103.13     79.19 o
   4  20   5        1.21       39.83     31.74 o
   5  20   5      165.41      138.63     39.74 o
  -4  21   5       87.10      198.74     34.87 o
  -3  21   5      990.77      965.03     83.16 o
  -2  21   5      172.35      234.01    103.54 o
  -1  21   5      469.20      414.30     60.11 o
   0  21   5      233.16      229.51     33.42 o
   1  21   5      473.49      403.89     79.05 o
   2  21   5      165.58      134.37     43.67 o
   3  21   5      991.73     1053.03     86.09 o
   4  21   5       97.82      135.58     52.53 o
  -3  22   5       22.98       57.48     30.44 o
  -2  22   5     1061.62     1223.95    312.93 o
  -1  22   5        4.14       89.55     43.43 o
   0  22   5       17.46       79.23     18.80 o
   1  22   5        4.67      154.19     39.67 o
   2  22   5     1036.36     1076.42    106.23 o
   3  22   5       24.48      107.10     33.67 o
   0  23   5      164.31      233.62     56.08 o
   0   0   6     6619.94     5963.76    115.40 o
   1   0   6       46.89       48.64     12.12 o
   2   0   6     3343.31     3115.53     72.00 o
   3   0   6     2459.24     2588.25     99.70 o
   4   0   6     2014.83     2019.95     86.91 o
   5   0   6      456.96      530.81     38.81 o
   6   0   6     4334.54     4378.49    198.41 o
   7   0   6      139.32      132.97     31.08 o
   8   0   6       50.48       79.24     23.93 o
   9   0   6     2527.39     2600.82    151.39 o
  10   0   6      108.96      168.90     30.32 o
 -10   1   6      135.98      159.09     31.29 o
  -9   1   6     1743.08     1719.50     83.99 o
  -8   1   6      620.10      751.97     65.64 o
  -7   1   6      197.23      243.10     53.44 o
  -6   1   6     1536.80     1629.80    112.23 o
  -5   1   6      776.70      810.73     53.66 o
  -4   1   6        8.83       30.19     19.69 o
  -3   1   6    20410.23    20662.12    260.49 o
  -2   1   6     7488.74     6906.37    171.17 o
  -1   1   6      685.08      549.62     29.64 o
   0   1   6      278.98      199.95     13.25 o
   1   1   6      651.45      567.75     23.46 o
   2   1   6     7417.88     6761.63    232.95 o
   3   1   6    20294.46    20251.71    197.91 o
   4   1   6        7.37       40.81     17.79 o
   5   1   6      772.51      779.52     49.36 o
   6   1   6     1541.24     1524.20     78.87 o
   7   1   6      203.28      198.00     36.51 o
   8   1   6      590.97      643.73     65.16 o
   9   1   6     1714.33     1806.57    137.95 o
  10   1   6      136.07       96.26     37.63 o
 -10   2   6      238.39      324.47     40.21 o
  -9   2   6       99.26      109.80     18.70 o
  -8   2   6      949.86      996.84     70.53 o
  -7   2   6      175.37      125.07     68.14 o
  -6   2   6      397.02      350.59     50.77 o
  -5   2   6     5929.63     5915.24    153.30 o
  -4   2   6      223.24      246.77     24.38 o
  -3   2   6      419.79      436.63     27.76 o
  -2   2   6     2210.17     2269.83     58.98 o
  -1   2   6     1451.37     1087.79     40.06 o
   0   2   6        3.65       33.32      6.09 o
   1   2   6     1461.73     1216.98     38.64 o
   2   2   6     2165.77     2100.70    117.24 o
   3   2   6      429.21      401.95     27.47 o
   4   2   6      229.46      313.08     44.96 o
   5   2   6     5934.45     6080.34    152.08 o
   6   2   6      396.89      340.41     57.15 o
   7   2   6      128.57      144.19     27.39 o
   8   2   6      922.93      951.24     80.13 o
   9   2   6      104.18      148.94     32.13 o
  10   2   6      246.46      290.48     50.63 o
 -10   3   6       38.17       75.81     28.49 o
  -9   3   6      950.68     1113.14     74.78 o
  -8   3   6      282.02      244.26     33.19 o
  -7   3   6      416.56      393.86     43.75 o
  -6   3   6     1599.22     1752.57    109.50 o
  -5   3   6       95.51      121.96     27.27 o
  -4   3   6      753.46      791.48     54.15 o
  -3   3   6    14300.05    14123.52    136.31 o
  -2   3   6     3714.95     3593.93     72.77 o
  -1   3   6      317.16      342.05     18.15 o
   0   3   6     4221.70     3866.56     61.10 o
   1   3   6      378.75      392.02     26.48 o
   2   3   6     3651.21     3465.95    103.50 o
   3   3   6    14233.54    14599.70    273.88 o
   4   3   6      741.47      713.88     56.24 o
   5   3   6       85.69       94.47     22.43 o
   6   3   6     1579.02     1720.11     94.22 o
   7   3   6      402.04      423.24     50.09 o
   8   3   6      262.85      219.17     47.96 o
   9   3   6      946.90     1087.08    135.51 o
  10   3   6       38.78      136.28     37.85 o
 -10   4   6      131.29       81.66     21.43 o
  -9   4   6     1843.29     1826.17     86.89 o
  -8   4   6      521.71      572.03     49.24 o
  -7   4   6      566.70      528.42     59.45 o
  -6   4   6     2830.84     3012.99    182.03 o
  -5   4   6      315.75      328.72     34.79 o
  -4   4   6      904.40     1006.41     66.07 o
  -3   4   6     3724.06     3879.10     93.70 o
  -2   4   6     7540.75     7617.33    114.74 o
  -1   4   6     1076.50     1155.54     36.82 o
   0   4   6     3816.00     3485.86     55.06 o
   1   4   6     1089.67     1273.05     44.74 o
   2   4   6     7574.97     7701.01    179.25 o
   3   4   6     3746.50     3756.84    186.76 o
   4   4   6      903.66      811.34    100.83 o
   5   4   6      317.44      297.16     60.40 o
   6   4   6     2825.03     2688.73    193.28 o
   7   4   6      597.17      583.11     69.76 o
   8   4   6      561.73      517.74     59.10 o
   9   4   6     1838.99     1927.67    135.08 o
  10   4   6      133.22       94.06     25.38 o
 -10   5   6      359.05      287.37     44.20 o
  -9   5   6      812.00      819.86     62.79 o
  -8   5   6     1094.34     1196.57     61.00 o
  -7   5   6      168.18      137.96     25.63 o
  -6   5   6      777.88      773.39     61.59 o
  -5   5   6     1850.12     1960.96    102.53 o
  -4   5   6     1246.32     1313.70     79.35 o
  -3   5   6     5819.34     5623.03     88.60 o
  -2   5   6     4052.61     3857.68     86.21 o
  -1   5   6     1269.77      955.67     36.39 o
   0   5   6      322.52      305.96     27.58 o
   1   5   6     1324.99     1043.62     46.46 o
   2   5   6     4010.88     3739.53    150.43 o
   3   5   6     5830.54     5563.96    172.00 o
   4   5   6     1288.47     1334.25    103.02 o
   5   5   6     1859.83     1961.50    110.53 o
   6   5   6      763.58      824.87     64.45 o
   7   5   6      148.77      183.54     32.27 o
   8   5   6     1046.93     1183.28     89.01 o
   9   5   6      807.90      891.55    100.27 o
  10   5   6      381.85      331.19     65.12 o
 -10   6   6      365.53      316.25     44.75 o
  -9   6   6      593.34      622.49     67.98 o
  -8   6   6      565.01      622.99     72.45 o
  -7   6   6     1702.96     1769.38     68.08 o
  -6   6   6      744.45      784.21     55.26 o
  -5   6   6     6152.31     6187.35    131.33 o
  -4   6   6     2520.23     2526.16     74.78 o
  -3   6   6     2497.90     2739.02     69.02 o
  -2   6   6     7211.58     7418.79    101.48 o
  -1   6   6     6806.17     6335.95    103.92 o
   0   6   6       14.51       41.95      7.51 o
   1   6   6     6763.21     6311.03    102.97 o
   2   6   6     7223.95     7742.20    169.69 o
   3   6   6     2468.23     2666.94     96.49 o
   4   6   6     2535.07     2554.08    130.86 o
   5   6   6     6148.54     6012.62    154.88 o
   6   6   6      761.92      846.68     66.25 o
   7   6   6     1692.56     1695.13    113.66 o
   8   6   6      607.25      628.01     68.07 o
   9   6   6      596.74      584.77     81.46 o
  10   6   6      367.94      359.86     67.29 o
 -10   7   6       58.10       51.79     30.66 o
  -9   7   6     1368.32     1371.32     96.18 o
  -8   7   6      158.25      225.02     34.78 o
  -7   7   6      210.61      183.89     43.07 o
  -6   7   6     4169.13     4338.52     98.08 o
  -5   7   6      455.15      474.34     32.62 o
  -4   7   6     3507.80     3449.01     87.05 o
  -3   7   6     6122.43     5887.05    108.50 o
  -2   7   6     2810.06     2796.64     71.17 o
  -1   7   6      973.08     1045.24     44.77 o
   0   7   6    13450.60    13086.16    111.00 o
   1   7   6     1036.43     1159.67     48.18 o
   2   7   6     2781.35     2867.58     88.37 o
   3   7   6     6066.00     5936.15    138.07 o
   4   7   6     3529.33     3366.48    103.13 o
   5   7   6      460.33      541.39     67.76 o
   6   7   6     4128.42     3988.81    149.69 o
   7   7   6      234.54      274.99     47.78 o
   8   7   6      128.74      206.45     35.87 o
   9   7   6     1357.81     1218.60    117.47 o
  10   7   6       57.36      158.79     36.70 o
 -10   8   6      193.14      148.57     47.88 o
  -9   8   6      902.09      985.00     73.45 o
  -8   8   6      662.08      631.04     56.15 o
  -7   8   6      200.75      150.68     25.11 o
  -6   8   6     1520.70     1530.23     57.03 o
  -5   8   6       61.20       76.20     15.31 o
  -4   8   6      715.98      681.01     37.57 o
  -3   8   6     5943.61     5936.67    110.08 o
  -2   8   6     5681.40     5581.44    116.70 o
  -1   8   6      556.73      608.28     39.25 o
   0   8   6      119.69       88.51      9.80 o
   1   8   6      570.81      585.99     33.94 o
   2   8   6     5787.81     5877.01    151.27 o
   3   8   6     5935.10     6071.85    126.56 o
   4   8   6      695.07      611.73     68.26 o
   5   8   6       63.26       81.93     39.42 o
   6   8   6     1498.26     1490.11    105.34 o
   7   8   6      208.09      207.64     52.85 o
   8   8   6      695.75      599.45     68.89 o
   9   8   6      908.13      893.01     93.15 o
  10   8   6      184.77      164.57     32.01 o
 -10   9   6      747.31      682.72     68.24 o
  -9   9   6       11.25       90.64     17.92 o
  -8   9   6      907.24      845.19     77.20 o
  -7   9   6      506.61      483.26     43.94 o
  -6   9   6      220.30      234.54     34.70 o
  -5   9   6     1348.82     1406.91     71.95 o
  -4   9   6      716.80      731.91     54.72 o
  -3   9   6      136.96      116.96     14.10 o
  -2   9   6      313.68      380.08     35.65 o
  -1   9   6     1377.64     1362.70     83.17 o
   0   9   6       28.34       59.49     13.36 o
   1   9   6     1401.85     1304.27     83.30 o
   2   9   6      304.43      348.06     44.30 o
   3   9   6      156.38      125.19     21.52 o
   4   9   6      681.23      612.70     59.61 o
   5   9   6     1376.20     1303.91     84.83 o
   6   9   6      219.14      177.23     60.72 o
   7   9   6      501.99      656.98     84.56 o
   8   9   6      893.44      828.94     96.86 o
   9   9   6       10.04       87.69     29.33 o
  10   9   6      738.74      621.81     89.46 o
  -9  10   6      122.22      127.78     23.54 o
  -8  10   6      595.78      632.80     45.17 o
  -7  10   6      822.05      864.60     50.01 o
  -6  10   6       42.36       84.19     22.38 o
  -5  10   6     3697.20     3825.16     91.44 o
  -4  10   6     1037.83     1035.08     70.17 o
  -3  10   6      345.77      355.64     37.89 o
  -2  10   6     1463.09     1378.33     73.06 o
  -1  10   6     7327.65     7487.00    102.73 o
   0  10   6       22.94       49.46     17.89 o
   1  10   6     7289.30     7428.42    245.35 o
   2  10   6     1401.30     1292.89     77.27 o
   3  10   6      360.16      300.46     35.65 o
   4  10   6     1069.73     1009.56     95.38 o
   5  10   6     3643.13     3423.27    107.42 o
   6  10   6       43.54       51.16     46.78 o
   7  10   6      824.56      712.57     69.60 o
   8  10   6      620.17      665.14     78.33 o
   9  10   6      126.88      205.97     49.63 o
  -9  11   6      225.90      134.01     23.40 o
  -8  11   6      365.26      352.41     37.95 o
  -7  11   6      147.11      139.98     18.59 o
  -6  11   6     5521.61     5898.96    121.76 o
  -5  11   6       21.30       85.87     16.06 o
  -4  11   6      386.39      393.92     39.37 o
  -3  11   6     1830.15     1843.59     80.03 o
  -2  11   6     3028.17     2975.71    111.33 o
  -1  11   6      345.84      394.32     42.78 o
   0  11   6    11430.10    11827.52    211.78 o
   1  11   6      341.39      344.85     46.04 o
   2  11   6     3060.41     3040.07    104.76 o
   3  11   6     1798.27     1912.28    105.13 o
   4  11   6      414.67      553.12     62.53 o
   5  11   6       21.05       24.08     42.08 o
   6  11   6     5475.34     6132.16    288.35 o
   7  11   6      135.83      216.16     52.26 o
   8  11   6      356.64      362.92     55.65 o
   9  11   6      222.12      144.97     66.14 o
  -9  12   6       56.81       89.11     19.05 o
  -8  12   6      547.22      522.21     48.39 o
  -7  12   6      627.24      586.12     43.52 o
  -6  12   6      409.67      369.73     37.33 o
  -5  12   6     1131.49     1189.60     64.55 o
  -4  12   6     1997.05     1818.65     81.02 o
  -3  12   6     1102.51     1163.25     82.89 o
  -2  12   6     2200.45     2167.26     97.00 o
  -1  12   6     2031.51     1906.61     93.96 o
   0  12   6       13.08       53.00     27.33 o
   1  12   6     2052.56     2104.07     98.01 o
   2  12   6     2222.33     2215.22    134.72 o
   3  12   6     1128.97     1169.78     97.02 o
   4  12   6     1967.92     2116.34    102.52 o
   5  12   6     1106.15     1104.51    119.13 o
   6  12   6      419.03      319.31     54.44 o
   7  12   6      645.92      662.14     75.95 o
   8  12   6      536.05      533.19     73.59 o
   9  12   6       59.52      115.93     35.16 o
  -8  13   6      247.48      195.96     31.81 o
  -7  13   6      604.98      572.82     46.60 o
  -6  13   6      177.93      141.91     42.38 o
  -5  13   6     1775.59     1860.88     91.73 o
  -4  13   6     3043.91     2909.17    120.68 o
  -3  13   6      454.00      410.97     41.86 o
  -2  13   6      496.28      574.04     54.01 o
  -1  13   6     1972.56     2207.05    146.52 o
   0  13   6        0.51       48.35     18.64 o
   1  13   6     1974.05     1909.64    111.82 o
   2  13   6      487.30      548.83     59.91 o
   3  13   6      450.53      513.29     57.92 o
   4  13   6     2951.19     2878.75    139.34 o
   5  13   6     1757.65     1549.94     92.76 o
   6  13   6      170.82      102.43     53.36 o
   7  13   6      605.51      520.44     77.26 o
   8  13   6      242.65      344.04     59.40 o
  -8  14   6      190.66      159.55     32.13 o
  -7  14   6      295.78      247.55     34.40 o
  -6  14   6      489.22      550.38     79.64 o
  -5  14   6        6.00       76.60     26.46 o
  -4  14   6     1586.96     1592.32     95.58 o
  -3  14   6      508.60      464.64     46.25 o
  -2  14   6     1125.63     1043.39     79.57 o
  -1  14   6      970.44      900.73     66.97 o
   0  14   6      328.95      270.70     45.79 o
   1  14   6      977.72      824.82     97.04 o
   2  14   6     1082.29     1120.90     84.29 o
   3  14   6      528.58      567.84     60.49 o
   4  14   6     1656.11     1615.16     95.73 o
   5  14   6        4.76       34.55     18.02 o
   6  14   6      510.94      611.53     96.68 o
   7  14   6      289.44      344.93     67.92 o
   8  14   6      188.78      147.77     35.41 o
  -8  15   6      190.90      126.74     24.92 o
  -7  15   6       43.45      122.90     43.05 o
  -6  15   6     2421.82     2160.81    113.16 o
  -5  15   6      140.99      232.66     35.35 o
  -4  15   6      267.00      214.45     47.02 o
  -3  15   6      758.98      746.49     55.77 o
  -2  15   6     1112.90     1212.89     83.67 o
  -1  15   6       83.73      104.06     24.54 o
   0  15   6     7421.73     7915.30    180.54 o
   1  15   6       84.10      103.76     30.66 o
   2  15   6     1108.27     1237.00     69.63 o
   3  15   6      759.03      773.49     78.75 o
   4  15   6      281.34      385.86     49.16 o
   5  15   6      143.23      104.97     40.17 o
   6  15   6     2415.07     2565.64    200.02 o
   7  15   6       43.01      154.08     34.13 o
   8  15   6      195.75      188.99     56.68 o
  -7  16   6      639.14      497.51     48.82 o
  -6  16   6      171.55      111.29     44.84 o
  -5  16   6      714.66      758.88     61.89 o
  -4  16   6      355.15      331.28     42.69 o
  -3  16   6      308.82      203.09     27.95 o
  -2  16   6      829.42      836.18     73.66 o
  -1  16   6     1102.43     1137.79     67.43 o
   0  16   6      532.08      492.41     50.62 o
   1  16   6     1110.60     1107.39     57.13 o
   2  16   6      829.79      801.07     78.73 o
   3  16   6      330.45      255.23     39.11 o
   4  16   6      350.59      282.46     40.52 o
   5  16   6      666.56      836.35    127.46 o
   6  16   6      168.41      216.10     52.54 o
   7  16   6      656.48      605.76    115.97 o
  -7  17   6      277.16      287.04     42.28 o
  -6  17   6        3.63       43.54     20.69 o
  -5  17   6     1001.84     1016.92     74.74 o
  -4  17   6      148.46      218.46     40.05 o
  -3  17   6      487.04      467.74     72.89 o
  -2  17   6      282.50      257.12     33.44 o
  -1  17   6      385.33      408.46     45.90 o
   0  17   6       28.05      114.10     23.25 o
   1  17   6      383.13      461.62     68.90 o
   2  17   6      285.11      295.12     54.57 o
   3  17   6      499.31      519.47     75.71 o
   4  17   6      142.38       95.36     42.34 o
   5  17   6      991.27      942.02     90.54 o
   6  17   6        4.02      131.54     36.51 o
   7  17   6      274.45      194.38     56.49 o
  -6  18   6      326.01      258.35     37.10 o
  -5  18   6      568.34      538.27     53.59 o
  -4  18   6     1045.87     1101.92     98.10 o
  -3  18   6      206.70      252.11     41.65 o
  -2  18   6      616.60      753.54     77.25 o
  -1  18   6       40.61       80.80     26.42 o
   0  18   6      414.10      535.66     61.28 o
   1  18   6       36.90       47.29     20.33 o
   2  18   6      604.80      571.82     59.66 o
   3  18   6      200.49      203.90     51.13 o
   4  18   6     1037.32     1146.83     88.55 o
   5  18   6      558.72      448.01     84.86 o
   6  18   6      335.28      443.00    107.48 o
  -6  19   6      591.25      476.24     66.45 o
  -5  19   6      481.70      433.17     63.79 o
  -4  19   6      532.70      451.47     64.32 o
  -3  19   6      756.74      887.72     67.16 o
  -2  19   6      933.29      948.58     84.39 o
  -1  19   6      152.55      130.11     40.29 o
   0  19   6     3623.46     3651.02    184.46 o
   1  19   6      138.99       92.84     51.95 o
   2  19   6      931.36      930.63     78.90 o
   3  19   6      751.25      826.48     75.25 o
   4  19   6      532.11      497.41     58.63 o
   5  19   6      494.64      338.02     66.62 o
   6  19   6      580.86      613.49     80.24 o
  -5  20   6      634.42      690.70     74.65 o
  -4  20   6       90.29      145.74     31.54 o
  -3  20   6      104.23      171.36     32.53 o
  -2  20   6       46.07      120.91     20.68 o
  -1  20   6      966.44     1044.46     81.25 o
   0  20   6      117.65      125.06     34.10 o
   1  20   6      994.02     1110.59     73.28 o
   2  20   6       42.77      116.12     31.91 o
   3  20   6      110.83      219.93     43.92 o
   4  20   6       93.22      159.60     47.71 o
   5  20   6      622.09      776.86    106.44 o
  -4  21   6       57.58      135.33     28.45 o
  -3  21   6      343.42      527.24     60.23 o
  -2  21   6      171.38      203.64     55.45 o
  -1  21   6      180.04      157.84     38.69 o
   0  21   6        1.59       74.77     23.82 o
   1  21   6      180.01       98.16     37.04 o
   2  21   6      186.38      220.48     56.50 o
   3  21   6      343.29      311.86     51.50 o
   4  21   6       59.67      120.24     46.25 o
  -2  22   6      109.75      132.60     34.97 o
  -1  22   6       11.73       78.94     28.01 o
   0  22   6      249.66      234.75     55.67 o
   1  22   6       11.43       56.24     49.20 o
   2  22   6      113.46      112.72     36.19 o
   1   0   7       56.13       88.34     11.21 o
   2   0   7     6747.95     6055.50    116.24 o
   3   0   7      101.19      106.96     21.91 o
   4   0   7    13895.49    13862.38    242.32 o
   5   0   7      866.35      890.45     56.38 o
   6   0   7        0.07       59.43     35.42 o
   7   0   7      217.71      316.82     39.58 o
   8   0   7      141.25      163.75     27.78 o
   9   0   7       69.97      120.08     28.22 o
  10   0   7     1047.89     1155.24    105.30 o
 -10   1   7      946.87      902.80     74.19 o
  -9   1   7      551.47      553.67     56.44 o
  -8   1   7     1608.23     1596.21     71.90 o
  -7   1   7     1800.45     1803.36     84.82 o
  -6   1   7     3688.20     3742.73    166.91 o
  -5   1   7     2718.30     2412.60    166.97 o
  -4   1   7     4811.30     4573.09     99.14 o
  -3   1   7     8973.89     9192.39    194.79 o
  -2   1   7    14212.94    14517.51    161.87 o
  -1   1   7     1281.64     1193.28     49.12 o
   0   1   7      520.43      464.73     20.85 o
   1   1   7     1336.03     1188.29     45.54 o
   2   1   7    14407.71    15348.41    131.85 o
   3   1   7     9079.99     8857.94   2461.75 o
   4   1   7     4799.15     4420.22    150.53 o
   5   1   7     2674.88     2674.77    107.18 o
   6   1   7     3664.62     3543.28    150.43 o
   7   1   7     1764.37     1937.76     91.64 o
   8   1   7     1630.20     1680.25     96.64 o
   9   1   7      562.11      670.40     72.34 o
  10   1   7      922.50      914.96     91.88 o
 -10   2   7      101.33       32.83     25.56 o
  -9   2   7     1423.08     1464.97     82.87 o
  -8   2   7     1024.37     1084.55     65.05 o
  -7   2   7      211.77      215.37     32.18 o
  -6   2   7     1506.85     1651.62     96.52 o
  -5   2   7     1508.88     1537.50     87.13 o
  -4   2   7       47.74       42.37     20.25 o
  -3   2   7    24599.86    25736.99    279.15 o
  -2   2   7     1955.46     2017.95     58.02 o
  -1   2   7      275.86      210.89     15.92 o
   0   2   7     1235.33     1132.93     40.38 o
   1   2   7      290.76      238.68     17.22 o
   2   2   7     1931.82     2003.92     97.18 o
   3   2   7    24552.06    25860.60    299.20 o
   4   2   7       45.32       72.97     30.79 o
   5   2   7     1492.10     1499.61    117.76 o
   6   2   7     1469.98     1337.11    104.17 o
   7   2   7      191.78      203.03     29.06 o
   8   2   7     1011.37     1015.05     74.18 o
   9   2   7     1420.45     1531.38    115.14 o
  10   2   7      106.91      168.13     43.50 o
 -10   3   7      795.24      880.16     83.68 o
  -9   3   7      485.60      427.83     54.47 o
  -8   3   7      323.87      386.66     46.40 o
  -7   3   7      614.57      680.48     72.70 o
  -6   3   7      387.39      463.79     53.13 o
  -5   3   7     1711.72     1687.77    104.23 o
  -4   3   7     5855.12     5480.52    155.49 o
  -3   3   7     2338.35     2610.07     88.33 o
  -2   3   7    11265.81    11266.02    253.13 o
  -1   3   7      732.64      735.30     37.52 o
   0   3   7     1377.30     1289.12     46.22 o
   1   3   7      672.50      671.87     27.38 o
   2   3   7    11284.19    11219.88    144.32 o
   3   3   7     2324.64     2428.06    131.16 o
   4   3   7     5930.09     5312.24    256.13 o
   5   3   7     1681.41     1667.45    106.17 o
   6   3   7      383.33      406.78     44.65 o
   7   3   7      604.87      692.73     61.68 o
   8   3   7      319.01      322.03     41.03 o
   9   3   7      478.36      553.82     65.85 o
  10   3   7      800.11      807.03    111.13 o
 -10   4   7      316.87      337.36     42.97 o
  -9   4   7      162.03      153.94     30.62 o
  -8   4   7      388.06      525.38     53.30 o
  -7   4   7     3467.89     3785.41    175.07 o
  -6   4   7      808.24      896.59     71.15 o
  -5   4   7     2481.35     2406.12    111.48 o
  -4   4   7     5874.50     5531.13    127.95 o
  -3   4   7      344.56      409.05     23.58 o
  -2   4   7    14863.58    15232.05    140.46 o
  -1   4   7     4639.32     4884.40     77.58 o
   0   4   7      357.80      348.87     22.20 o
   1   4   7     4606.42     4762.71    104.04 o
   2   4   7    14833.69    15380.99    188.26 o
   3   4   7      341.97      315.38     50.64 o
   4   4   7     5824.61     5741.51    267.32 o
   5   4   7     2516.45     2380.45    173.36 o
   6   4   7      833.34      830.47     67.85 o
   7   4   7     3566.07     3808.89    169.44 o
   8   4   7      407.17      452.68     51.20 o
   9   4   7      159.65      160.51     62.40 o
  10   4   7      313.24      271.78     57.68 o
 -10   5   7      684.80      645.32     65.44 o
  -9   5   7      252.22      366.59     59.64 o
  -8   5   7       22.36      114.63     23.84 o
  -7   5   7      635.01      565.85     55.28 o
  -6   5   7     3383.97     3824.99    123.15 o
  -5   5   7     2280.47     2358.12    100.93 o
  -4   5   7     4688.94     4631.79    120.49 o
  -3   5   7     9247.83     9166.55     89.06 o
  -2   5   7     3374.29     3343.23     96.01 o
  -1   5   7     2098.68     1937.30     57.13 o
   0   5   7       35.58       74.06      9.28 o
   1   5   7     2107.49     1886.55     66.03 o
   2   5   7     3406.83     3643.55    121.79 o
   3   5   7     9252.94     9112.24    140.80 o
   4   5   7     4676.25     4507.45    183.69 o
   5   5   7     2285.09     2195.61    137.74 o
   6   5   7     3382.62     3359.97    151.44 o
   7   5   7      637.00      599.97     67.00 o
   8   5   7       21.47       92.48     31.32 o
   9   5   7      248.65      210.21     51.91 o
  10   5   7      675.67      722.82    107.95 o
 -10   6   7      125.60      146.56     30.83 o
  -9   6   7      556.98      502.22     53.98 o
  -8   6   7       94.46      169.13     23.52 o
  -7   6   7        9.05       69.20     34.98 o
  -6   6   7     1596.55     1642.43     70.29 o
  -5   6   7     2826.86     3072.99    113.11 o
  -4   6   7      379.50      362.70     25.30 o
  -3   6   7    14425.41    14201.82    192.41 o
  -2   6   7      412.42      340.22     19.86 o
  -1   6   7     1807.04     1774.64     71.41 o
   0   6   7     2651.52     2606.66     67.44 o
   1   6   7     1809.21     1810.68     73.49 o
   2   6   7      416.62      385.20     30.28 o
   3   6   7    14589.89    14240.77    290.45 o
   4   6   7      393.51      463.22     46.24 o
   5   6   7     2848.70     2661.01    186.60 o
   6   6   7     1574.11     1682.77     91.50 o
   7   6   7        6.12       64.90     39.01 o
   8   6   7       83.74       98.47     36.92 o
   9   6   7      609.86      535.65     71.36 o
  10   6   7      135.90      296.18     59.65 o
 -10   7   7      852.11      869.00     85.76 o
  -9   7   7      310.74      283.08     40.16 o
  -8   7   7      315.41      264.16     45.66 o
  -7   7   7     1274.11     1212.61     72.15 o
  -6   7   7      410.09      385.34     36.35 o
  -5   7   7      617.63      578.54     41.63 o
  -4   7   7     6673.78     6409.91     92.43 o
  -3   7   7     1711.76     1793.69     86.43 o
  -2   7   7    12500.35    12913.83    252.03 o
  -1   7   7      678.99      688.86     34.09 o
   0   7   7      343.75      300.92     21.14 o
   1   7   7      647.48      656.54     37.69 o
   2   7   7    12554.41    13286.81    154.64 o
   3   7   7     1703.66     1864.28     90.51 o
   4   7   7     6700.14     6311.43    259.21 o
   5   7   7      594.32      701.95     67.61 o
   6   7   7      436.15      481.42     75.25 o
   7   7   7     1225.34     1143.34    101.83 o
   8   7   7      317.55      386.70     55.63 o
   9   7   7      307.96      314.10     56.51 o
  10   7   7      840.05      742.88    113.40 o
 -10   8   7      280.34      291.25     44.83 o
  -9   8   7      437.42      523.59     57.69 o
  -8   8   7      487.00      302.59     67.39 o
  -7   8   7      860.44      760.52     52.17 o
  -6   8   7      373.59      360.69     31.44 o
  -5   8   7     2394.05     2486.81     94.94 o
  -4   8   7     1316.90     1303.47     66.93 o
  -3   8   7     1159.07     1147.79     54.78 o
  -2   8   7     3814.18     3990.84     83.39 o
  -1   8   7     2364.51     2335.63     73.29 o
   0   8   7      286.76      239.25     16.80 o
   1   8   7     2341.19     2206.32     67.00 o
   2   8   7     3833.14     4028.17     99.74 o
   3   8   7     1112.53     1045.93     65.44 o
   4   8   7     1300.59     1193.22     70.25 o
   5   8   7     2382.27     2546.45    131.99 o
   6   8   7      369.33      397.21     63.36 o
   7   8   7      880.95     1003.48     83.51 o
   8   8   7      487.50      450.28     70.86 o
   9   8   7      415.92      190.88     72.29 o
  10   8   7      285.92      261.13     63.09 o
  -9   9   7      292.49      207.41     32.27 o
  -8   9   7      156.93      123.50     38.94 o
  -7   9   7      106.67       96.03     27.80 o
  -6   9   7     1174.68     1065.14     53.48 o
  -5   9   7      748.35      794.09     43.93 o
  -4   9   7      567.29      574.92     40.31 o
  -3   9   7     6384.88     6224.01     90.45 o
  -2   9   7       29.31       33.83     12.61 o
  -1   9   7     2670.30     2723.35    113.56 o
   0   9   7      157.26      181.42     23.53 o
   1   9   7     2635.31     2520.73     83.14 o
   2   9   7       26.53       36.67     21.80 o
   3   9   7     6311.41     6164.03    137.68 o
   4   9   7      563.37      541.70     45.90 o
   5   9   7      736.07      917.67     79.52 o
   6   9   7     1206.34     1158.58     83.13 o
   7   9   7      114.93      138.01     64.78 o
   8   9   7      169.43      308.23     56.75 o
   9   9   7      284.95      214.09     42.33 o
  -9  10   7      137.78       92.89     25.72 o
  -8  10   7      471.58      409.18     64.02 o
  -7  10   7      515.34      467.56     48.05 o
  -6  10   7      402.97      434.95     36.29 o
  -5  10   7     3797.38     4009.57    118.20 o
  -4  10   7      419.44      435.80     31.52 o
  -3  10   7     3019.77     3251.20    102.27 o
  -2  10   7      338.14      312.24     30.10 o
  -1  10   7     2492.56     2494.60    100.37 o
   0  10   7      852.28      760.16     51.61 o
   1  10   7     2486.94     2644.77    111.65 o
   2  10   7      343.81      266.24     66.23 o
   3  10   7     3064.52     2972.73    279.62 o
   4  10   7      422.77      324.29     46.79 o
   5  10   7     3814.28     3863.79    117.80 o
   6  10   7      429.66      406.11     57.54 o
   7  10   7      533.17      629.84     91.15 o
   8  10   7      462.40      455.85     64.98 o
   9  10   7      147.75      145.33     32.45 o
  -9  11   7       30.90       98.21     18.98 o
  -8  11   7      243.13      256.43     33.86 o
  -7  11   7      377.12      398.01     35.92 o
  -6  11   7      213.47      178.69     28.34 o
  -5  11   7      491.69      563.93     43.89 o
  -4  11   7     2896.90     2975.08     87.29 o
  -3  11   7      518.63      581.11     44.92 o
  -2  11   7     3529.26     3652.52    122.32 o
  -1  11   7      185.70      233.67     29.26 o
   0  11   7        6.39       38.14     37.23 o
   1  11   7      195.81      253.45     32.16 o
   2  11   7     3525.49     3397.25    131.14 o
   3  11   7      501.12      531.59     73.61 o
   4  11   7     2948.91     3013.89     98.77 o
   5  11   7      508.90      488.12     79.28 o
   6  11   7      222.85      127.88     30.30 o
   7  11   7      361.85      290.76     52.29 o
   8  11   7      225.74      328.28     59.07 o
   9  11   7       31.33       97.42     44.88 o
  -9  12   7      115.18      113.54     39.74 o
  -8  12   7        3.61      105.06     22.17 o
  -7  12   7       21.00      126.59     17.62 o
  -6  12   7      818.82      795.42     48.78 o
  -5  12   7     2336.09     2495.90     92.98 o
  -4  12   7      859.57      849.69     62.70 o
  -3  12   7      918.33      936.40     66.29 o
  -2  12   7      251.42      207.43     35.29 o
  -1  12   7     2211.56     2128.01    135.85 o
   0  12   7      216.78      122.84     35.66 o
   1  12   7     2225.33     2288.63     89.73 o
   2  12   7      266.18      268.18     33.63 o
   3  12   7      899.93      848.18    133.01 o
   4  12   7      844.02      705.39     65.69 o
   5  12   7     2382.18     2306.74     99.45 o
   6  12   7      808.68      758.16    102.92 o
   7  12   7       24.82       44.25     45.25 o
   8  12   7        4.82      102.77     41.09 o
   9  12   7      111.63       96.97     30.12 o
  -8  13   7       13.99       90.72     41.51 o
  -7  13   7      556.02      409.90     47.49 o
  -6  13   7      518.10      508.31     45.64 o
  -5  13   7       93.98      154.51     29.06 o
  -4  13   7      395.82      343.92     52.50 o
  -3  13   7     3671.13     3740.77    112.33 o
  -2  13   7      159.92      162.30     24.19 o
  -1  13   7      956.09     1040.88     89.26 o
   0  13   7       28.65       30.92     12.34 o
   1  13   7      942.66     1014.11     92.77 o
   2  13   7      157.43      130.91     48.82 o
   3  13   7     3651.77     3800.96    142.97 o
   4  13   7      414.62      326.19     63.59 o
   5  13   7       76.55       92.09     23.28 o
   6  13   7      516.28      532.76     75.96 o
   7  13   7      552.49      551.16     84.25 o
   8  13   7       10.72       90.27     26.74 o
  -8  14   7       17.88      107.31     25.58 o
  -7  14   7      321.74      239.75     44.30 o
  -6  14   7      447.20      418.06     44.60 o
  -5  14   7      882.61      925.66     58.29 o
  -4  14   7      826.69      846.07     67.61 o
  -3  14   7      331.06      350.88     35.81 o
  -2  14   7     1370.03     1281.07     78.36 o
  -1  14   7      738.10      809.12     66.19 o
   0  14   7      806.53      977.81     73.45 o
   1  14   7      745.57      744.46     56.43 o
   2  14   7     1408.48     1497.03    124.99 o
   3  14   7      309.33      233.71     48.10 o
   4  14   7      802.64      823.13     75.76 o
   5  14   7      912.59     1017.93     78.06 o
   6  14   7      446.73      554.57    141.44 o
   7  14   7      331.54      322.95    114.97 o
   8  14   7       20.43      107.93     94.92 o
  -8  15   7      209.47      136.70     24.21 o
  -7  15   7      266.80      230.75     28.22 o
  -6  15   7      240.61      215.26     37.16 o
  -5  15   7      164.46      208.12     30.71 o
  -4  15   7      879.85      958.13     59.20 o
  -3  15   7       72.43      111.14     42.67 o
  -2  15   7      902.21      919.53     65.02 o
  -1  15   7      309.13      385.66     41.70 o
   0  15   7      218.56      237.97     34.44 o
   1  15   7      306.22      287.61     39.60 o
   2  15   7      925.93      895.13     74.07 o
   3  15   7       66.50       94.15     47.38 o
   4  15   7      908.07     1021.19    119.25 o
   5  15   7      169.18      194.61     48.12 o
   6  15   7      245.06      187.78     47.79 o
   7  15   7      273.13      507.90    109.01 o
   8  15   7      221.72      273.38     55.66 o
  -7  16   7      306.63      219.21     34.40 o
  -6  16   7      468.21      325.98     41.92 o
  -5  16   7      661.14      688.54     73.64 o
  -4  16   7       37.34       94.94     24.16 o
  -3  16   7      343.04      323.31     43.16 o
  -2  16   7       30.32       90.18     36.03 o
  -1  16   7      527.33      573.08     66.85 o
   0  16   7      569.51      531.06     61.85 o
   1  16   7      542.41      590.40     68.37 o
   2  16   7       33.26       52.10     18.84 o
   3  16   7      317.62      365.97     51.74 o
   4  16   7       32.91      159.86     36.07 o
   5  16   7      722.81      875.31    105.03 o
   6  16   7      495.02      554.20     83.69 o
   7  16   7      299.09      472.03     70.86 o
  -7  17   7       81.89      163.78     30.06 o
  -6  17   7      191.69      157.28     32.68 o
  -5  17   7      459.20      546.63     54.37 o
  -4  17   7      207.71      248.97     34.53 o
  -3  17   7      631.01      748.04     57.81 o
  -2  17   7      248.86      283.46     34.49 o
  -1  17   7      130.22      170.66     26.63 o
   0  17   7      263.97      267.86     37.45 o
   1  17   7      115.83      106.13     20.90 o
   2  17   7      244.99      264.38     35.00 o
   3  17   7      629.86      668.51     64.35 o
   4  17   7      214.55      259.37     79.85 o
   5  17   7      453.19      424.49     73.06 o
   6  17   7      178.68      152.92     69.34 o
   7  17   7       78.56       78.79     38.91 o
  -6  18   7      455.42      458.33     58.24 o
  -5  18   7      234.14      217.97     28.11 o
  -4  18   7     1298.62     1362.51    103.85 o
  -3  18   7       15.78      100.30     24.02 o
  -2  18   7      878.44      910.86     57.30 o
  -1  18   7      457.48      428.56     48.56 o
   0  18   7      412.13      480.60     78.49 o
   1  18   7      466.40      515.94     59.35 o
   2  18   7      915.24      891.18     68.92 o
   3  18   7       20.01       81.43     24.01 o
   4  18   7     1291.39     1425.56    128.26 o
   5  18   7      246.31      205.68     52.96 o
   6  18   7      440.31      405.92     81.06 o
  -5  19   7      703.83      783.78     82.94 o
  -4  19   7     1135.32     1204.58    150.04 o
  -3  19   7      106.83      144.65     36.35 o
  -2  19   7      426.56      402.55     54.49 o
  -1  19   7      957.92      946.27     92.30 o
   0  19   7      406.36      453.57     52.06 o
   1  19   7      956.57      792.71     81.52 o
   2  19   7      441.55      412.39     56.21 o
   3  19   7      106.64       75.83     30.83 o
   4  19   7     1112.23     1138.16    136.58 o
   5  19   7      682.13      500.37     93.80 o
  -5  20   7      210.48      260.13     41.96 o
  -4  20   7       46.00       85.27     36.63 o
  -3  20   7      433.90      445.67     50.38 o
  -2  20   7      162.23      104.23     23.29 o
  -1  20   7      109.62      117.92     18.58 o
   0  20   7       93.14      122.47     25.54 o
   1  20   7      105.56      110.60     27.97 o
   2  20   7      156.91      206.44     40.93 o
   3  20   7      436.85      420.92     60.42 o
   4  20   7       43.42       97.31     49.24 o
   5  20   7      238.60      202.77     55.04 o
  -3  21   7      191.09      196.91     29.64 o
  -2  21   7      122.40      185.21     34.44 o
  -1  21   7      337.17      365.56     55.20 o
   0  21   7       96.25      161.84     44.24 o
   1  21   7      340.17      424.09     58.67 o
   2  21   7      117.51      106.89     45.12 o
   3  21   7      187.85      336.48     53.98 o
  -2  22   7      124.05      129.49     27.41 o
  -1  22   7       12.89       95.15     34.16 o
   0  22   7       62.02      166.26     35.09 o
   1  22   7       11.34       42.65     31.53 o
   2  22   7      129.29      206.04     42.80 o
   0   0   8      637.11      485.49     49.46 o
   1   0   8      438.22      409.09     21.17 o
   2   0   8    10039.54     9854.80    103.88 o
   3   0   8       96.86      112.50     13.96 o
   4   0   8     2551.58     2586.18    166.87 o
   5   0   8     1057.47      874.93    117.98 o
   6   0   8     3300.94     3683.07    194.50 o
   7   0   8      456.15      622.53     73.73 o
   8   0   8      375.73      497.59     55.73 o
   9   0   8      173.60      117.42     25.76 o
  10   0   8       10.34       91.76     29.75 o
 -10   1   8      179.03      152.68     32.18 o
  -9   1   8      827.90      876.48     77.88 o
  -8   1   8      542.63      611.53     58.52 o
  -7   1   8      314.91      445.06     61.33 o
  -6   1   8      581.62      607.30     67.36 o
  -5   1   8     2910.51     2727.67    186.94 o
  -4   1   8     2442.87     2344.90    107.23 o
  -3   1   8     2107.65     1793.73     68.34 o
  -2   1   8    12531.84    13022.64    253.96 o
  -1   1   8     2170.43     2053.98     79.48 o
   0   1   8      526.36      556.97     29.16 o
   1   1   8     2047.15     1817.07     68.36 o
   2   1   8    12329.16    13041.31    136.97 o
   3   1   8     2094.50     1922.95     97.94 o
   4   1   8     2414.39     2468.93    135.11 o
   5   1   8     2929.83     2988.33    119.53 o
   6   1   8      559.57      597.84     74.16 o
   7   1   8      360.23      321.28     74.44 o
   8   1   8      502.27      510.20     61.75 o
   9   1   8      807.51      876.27     83.00 o
  10   1   8      181.93      179.83     39.50 o
 -10   2   8      791.60      816.86     96.36 o
  -9   2   8       39.05      114.75     26.28 o
  -8   2   8      761.10      767.13     60.21 o
  -7   2   8       62.99      114.44     40.03 o
  -6   2   8       99.87      108.28     58.08 o
  -5   2   8     1772.09     1751.11     90.66 o
  -4   2   8     1233.27     1298.11     77.07 o
  -3   2   8     3191.46     3718.26     94.68 o
  -2   2   8     6828.10     7277.33    123.49 o
  -1   2   8     6651.29     6225.44    104.81 o
   0   2   8      586.66      568.69     26.82 o
   1   2   8     6629.80     6292.16     93.04 o
   2   2   8     6702.51     6994.17    136.67 o
   3   2   8     3236.31     3699.83    135.56 o
   4   2   8     1218.84     1218.46     90.12 o
   5   2   8     1793.23     1782.66     94.59 o
   6   2   8      100.79      161.17     27.01 o
   7   2   8       77.25      134.61     21.97 o
   8   2   8      733.44      828.20     97.42 o
   9   2   8       41.11      107.79     24.14 o
  10   2   8      792.72      763.69    130.11 o
 -10   3   8       83.33      153.20     35.96 o
  -9   3   8     1984.14     2001.38    108.52 o
  -8   3   8      686.09      755.38     65.42 o
  -7   3   8     1049.20     1229.99     79.25 o
  -6   3   8      246.39      243.51     37.58 o
  -5   3   8      610.76      682.33     57.40 o
  -4   3   8     1981.81     1975.32    114.23 o
  -3   3   8     6074.76     6256.61    107.26 o
  -2   3   8     7524.05     7815.36    116.22 o
  -1   3   8     1759.95     1678.43     69.10 o
   0   3   8      933.69      830.30     36.94 o
   1   3   8     1816.15     1796.08     62.16 o
   2   3   8     7676.71     7774.22    173.94 o
   3   3   8     6113.85     6410.95    167.63 o
   4   3   8     1951.37     1821.83    142.45 o
   5   3   8      606.84      589.94     59.60 o
   6   3   8      258.20      228.76     33.27 o
   7   3   8     1022.19     1073.38     72.40 o
   8   3   8      728.16      774.83     80.68 o
   9   3   8     1978.87     2065.83    164.13 o
  10   3   8       74.48       96.17     38.53 o
 -10   4   8      235.52      226.73     34.41 o
  -9   4   8      153.83      151.90     26.66 o
  -8   4   8      598.72      745.23     69.15 o
  -7   4   8      885.75     1016.29     85.55 o
  -6   4   8     4716.99     5075.48    149.32 o
  -5   4   8      883.35      983.53     74.12 o
  -4   4   8     3076.51     3107.80    114.06 o
  -3   4   8      377.45      424.31     33.47 o
  -2   4   8     4648.98     4578.08    122.10 o
  -1   4   8     4329.37     4668.37    111.60 o
   0   4   8     1938.99     1654.05     59.45 o
   1   4   8     4401.93     4572.73     88.58 o
   2   4   8     4686.69     4512.88    108.59 o
   3   4   8      409.57      347.30     38.51 o
   4   4   8     3075.56     3234.97    158.22 o
   5   4   8      926.60      939.89     82.56 o
   6   4   8     4813.51     5156.02    158.39 o
   7   4   8      917.48     1034.40     71.02 o
   8   4   8      601.80      683.08     86.89 o
   9   4   8      155.05      181.00     50.00 o
  10   4   8      235.67      149.28     41.88 o
 -10   5   8      256.78      207.83    103.33 o
  -9   5   8      504.91      514.61     49.62 o
  -8   5   8       97.22      126.55     21.76 o
  -7   5   8      252.58      248.29     38.07 o
  -6   5   8      171.57      175.80     34.28 o
  -5   5   8     2392.26     2296.92    120.12 o
  -4   5   8     2238.62     2264.84     94.26 o
  -3   5   8     3035.75     3034.39     86.56 o
  -2   5   8     2494.50     2466.73     89.72 o
  -1   5   8     4110.78     3695.71     93.45 o
   0   5   8      149.49      116.24     10.43 o
   1   5   8     4042.65     3482.36     88.31 o
   2   5   8     2483.45     2602.78    115.88 o
   3   5   8     3012.69     2939.98    152.34 o
   4   5   8     2251.96     2127.41    187.90 o
   5   5   8     2371.28     2405.19    148.58 o
   6   5   8      162.96      250.54     49.15 o
   7   5   8      227.39      303.40     64.96 o
   8   5   8       94.06       94.03     28.79 o
   9   5   8      513.81      572.22     89.06 o
  10   5   8      263.36      250.46     50.24 o
 -10   6   8      984.69      929.45     96.66 o
  -9   6   8      340.16      246.43     47.26 o
  -8   6   8      770.04      732.29     54.72 o
  -7   6   8      134.57      181.16     49.22 o
  -6   6   8      226.96      223.09     34.27 o
  -5   6   8      759.07      832.44     54.88 o
  -4   6   8     1797.19     1712.86     66.72 o
  -3   6   8     3910.91     3835.61     87.84 o
  -2   6   8     1213.73     1258.78     56.54 o
  -1   6   8     1401.92     1386.51     81.69 o
   0   6   8     1217.64     1137.63     52.61 o
   1   6   8     1383.26     1368.56     83.84 o
   2   6   8     1145.77     1115.23     60.60 o
   3   6   8     3836.21     3792.89    143.91 o
   4   6   8     1801.20     1884.99    128.20 o
   5   6   8      748.83      719.81     64.32 o
   6   6   8      233.26      205.01     57.40 o
   7   6   8      139.15      174.79     40.68 o
   8   6   8      782.81      734.15     87.15 o
   9   6   8      321.72      244.80     84.10 o
  10   6   8      986.74     1035.92    128.98 o
 -10   7   8       45.17       94.72     24.73 o
  -9   7   8     1989.39     1880.54    124.28 o
  -8   7   8      556.62      660.37     59.02 o
  -7   7   8       49.04       91.16     14.97 o
  -6   7   8       44.38       71.74     17.31 o
  -5   7   8     1026.61     1051.21     60.68 o
  -4   7   8     3060.94     2891.68     86.79 o
  -3   7   8     3573.00     3647.94     86.03 o
  -2   7   8     1544.46     1457.62     67.01 o
  -1   7   8      511.24      512.88     46.05 o
   0   7   8       15.28       46.10     12.73 o
   1   7   8      548.11      514.52     27.05 o
   2   7   8     1494.99     1571.22    102.65 o
   3   7   8     3529.06     3752.74    141.01 o
   4   7   8     3033.03     3054.14    121.25 o
   5   7   8     1013.59     1174.34     97.39 o
   6   7   8       32.35       49.71     18.71 o
   7   7   8       49.30       76.51     34.77 o
   8   7   8      520.35      423.26     94.99 o
   9   7   8     1904.44     1825.68    211.33 o
  10   7   8       41.77       34.16     40.28 o
  -9   8   8      282.22      158.75     32.14 o
  -8   8   8     1155.86     1159.34     84.46 o
  -7   8   8      272.92      268.75     28.47 o
  -6   8   8     3272.49     3261.78    105.24 o
  -5   8   8      125.95      112.91     29.24 o
  -4   8   8     1304.85     1074.81     54.56 o
  -3   8   8      784.08      618.20     35.18 o
  -2   8   8     2551.23     2457.32    105.57 o
  -1   8   8      972.55      895.62     51.66 o
   0   8   8     5778.89     5498.32    107.22 o
   1   8   8      997.43      762.98     53.43 o
   2   8   8     2536.04     2585.82    124.13 o
   3   8   8      817.81      733.44     62.20 o
   4   8   8     1284.77     1223.65    101.73 o
   5   8   8      129.50      153.23     37.54 o
   6   8   8     3275.45     3269.50    142.16 o
   7   8   8      275.91      370.56     61.56 o
   8   8   8     1136.53     1076.41    126.13 o
   9   8   8      291.55      238.98     86.90 o
  -9   9   8       93.39       78.64     18.64 o
  -8   9   8      307.54      258.72     36.63 o
  -7   9   8     2247.71     2097.51     98.68 o
  -6   9   8      349.87      295.26     39.56 o
  -5   9   8     3029.09     3213.85     84.48 o
  -4   9   8     1045.28      926.57     49.93 o
  -3   9   8     1219.25     1066.10     55.48 o
  -2   9   8      254.97      289.81     33.55 o
  -1   9   8     8508.38     8072.41    140.37 o
   0   9   8      423.18      377.90     26.48 o
   1   9   8     8475.55     8053.40    191.61 o
   2   9   8      259.18      275.63     41.84 o
   3   9   8     1206.39     1223.48     92.94 o
   4   9   8     1057.55     1013.71     65.94 o
   5   9   8     3042.39     3362.74    114.81 o
   6   9   8      367.78      306.73     52.62 o
   7   9   8     2252.64     2416.10    144.30 o
   8   9   8      291.03      161.84     41.18 o
   9   9   8      100.34      124.00     34.86 o
  -9  10   8      290.25      219.42     33.91 o
  -8  10   8      762.34      704.31     67.64 o
  -7  10   8      578.20      523.70     53.77 o
  -6  10   8      283.96      264.81     33.04 o
  -5  10   8      815.75      815.57     48.76 o
  -4  10   8     1314.17     1317.60     60.86 o
  -3  10   8     2351.11     2229.37    125.73 o
  -2  10   8     1344.08     1416.92     94.07 o
  -1  10   8     1662.84     1538.45     86.37 o
   0  10   8     2091.21     1805.75     81.96 o
   1  10   8     1645.59     1535.01     93.26 o
   2  10   8     1364.28     1274.29    104.79 o
   3  10   8     2345.83     1968.87    201.86 o
   4  10   8     1304.39     1332.74     68.77 o
   5  10   8      809.63      744.37     97.14 o
   6  10   8      258.06      203.99     50.87 o
   7  10   8      586.80      775.19     88.48 o
   8  10   8      817.33      813.87     86.88 o
   9  10   8      292.66      292.25     54.84 o
  -9  11   8      629.02      522.01     58.38 o
  -8  11   8       28.14       86.42     23.08 o
  -7  11   8      184.12      244.84     29.39 o
  -6  11   8      251.57      267.12     31.36 o
  -5  11   8       25.87       71.40     26.97 o
  -4  11   8      468.46      448.57     44.86 o
  -3  11   8      333.15      274.64     31.53 o
  -2  11   8      269.02      224.35     30.07 o
  -1  11   8      256.56      193.85     43.82 o
   0  11   8      944.63     1000.28    103.38 o
   1  11   8      260.07      313.98     34.15 o
   2  11   8      263.09      217.86     29.26 o
   3  11   8      345.48      292.68     63.67 o
   4  11   8      485.50      586.67     55.67 o
   5  11   8       29.40       89.59     44.67 o
   6  11   8      254.94      319.13     80.81 o
   7  11   8      170.26      203.01     46.27 o
   8  11   8       24.25       52.58     25.96 o
   9  11   8      636.55      551.11     94.34 o
  -8  12   8      469.78      439.91     58.87 o
  -7  12   8      732.90      698.71     55.64 o
  -6  12   8      908.87      848.79     55.20 o
  -5  12   8      206.10      284.66     39.65 o
  -4  12   8      869.90      854.72     57.62 o
  -3  12   8     1306.22     1390.19     69.56 o
  -2  12   8     1165.03     1134.27     96.18 o
  -1  12   8      768.20      706.49     60.11 o
   0  12   8     2712.50     2441.64    152.16 o
   1  12   8      769.23      721.58     61.05 o
   2  12   8     1167.62     1012.93     74.02 o
   3  12   8     1291.24     1344.52     79.09 o
   4  12   8      867.40      925.51     68.45 o
   5  12   8      192.43      288.33     44.87 o
   6  12   8      906.32      901.64     86.80 o
   7  12   8      709.80      777.29    103.09 o
   8  12   8      469.63      461.91     62.94 o
  -8  13   8       85.57       30.56     29.48 o
  -7  13   8     2005.12     1871.56    107.86 o
  -6  13   8      258.35      237.60     39.59 o
  -5  13   8     3647.14     3559.23    114.50 o
  -4  13   8      661.86      627.40     48.06 o
  -3  13   8      156.53      157.31     26.08 o
  -2  13   8       32.42      113.12     41.85 o
  -1  13   8     6631.77     6885.18    160.71 o
   0  13   8      297.00      270.71     31.07 o
   1  13   8     6620.34     6636.15    270.95 o
   2  13   8       27.68       67.68     14.65 o
   3  13   8      159.74      122.66     43.83 o
   4  13   8      666.53      659.19     64.98 o
   5  13   8     3624.52     3688.19    175.19 o
   6  13   8      273.63      281.26     47.14 o
   7  13   8     2027.34     2097.07    276.04 o
   8  13   8       84.34      197.76     48.82 o
  -8  14   8      442.77      294.20     65.80 o
  -7  14   8      524.61      392.14     43.80 o
  -6  14   8      940.07      972.22     63.88 o
  -5  14   8       12.84       90.36     39.46 o
  -4  14   8      420.86      473.76     60.14 o
  -3  14   8      139.24      150.64     33.92 o
  -2  14   8     2464.61     2476.53     79.17 o
  -1  14   8      543.68      540.56     50.54 o
   0  14   8     2817.20     3013.33    106.18 o
   1  14   8      533.74      513.84     54.98 o
   2  14   8     2439.83     2488.47    166.24 o
   3  14   8      140.17      151.74     38.41 o
   4  14   8      402.44      385.13     55.37 o
   5  14   8       11.66       80.19     38.32 o
   6  14   8      947.15      932.90    116.89 o
   7  14   8      504.78      435.95     76.24 o
   8  14   8      440.86      351.38     77.69 o
  -7  15   8       73.17       99.96     24.22 o
  -6  15   8      356.46      434.01     40.64 o
  -5  15   8       31.71       92.21     18.38 o
  -4  15   8      216.40      195.57     43.32 o
  -3  15   8      998.27      988.94     86.81 o
  -2  15   8      602.48      622.66     48.76 o
  -1  15   8      128.78      240.81     62.34 o
   0  15   8     2462.81     2580.67    101.82 o
   1  15   8      120.80      140.87     41.20 o
   2  15   8      605.73      619.34     62.00 o
   3  15   8     1031.60     1113.72     79.85 o
   4  15   8      221.94      282.71     41.80 o
   5  15   8       28.08      116.12     58.27 o
   6  15   8      349.11      317.12     65.88 o
   7  15   8       69.93      157.85     33.44 o
  -7  16   8      242.63      187.13     24.33 o
  -6  16   8      401.91      334.79     37.29 o
  -5  16   8       38.50      144.12     53.46 o
  -4  16   8       84.59       96.53     30.60 o
  -3  16   8      351.32      329.11     38.80 o
  -2  16   8      410.47      376.46     72.24 o
  -1  16   8      221.07      237.26     68.95 o
   0  16   8      766.04      780.24     69.19 o
   1  16   8      215.99      234.81     38.98 o
   2  16   8      412.32      424.54     54.54 o
   3  16   8      355.25      277.32     86.04 o
   4  16   8       75.42      181.02     34.34 o
   5  16   8       30.61      115.56     49.70 o
   6  16   8      389.84      292.13     55.55 o
   7  16   8      249.21      328.72     73.57 o
  -6  17   8       73.13      116.44     22.45 o
  -5  17   8     1332.35     1163.13    112.42 o
  -4  17   8      198.04      293.43     37.74 o
  -3  17   8      168.43      234.29     41.42 o
  -2  17   8       74.08      107.36     19.88 o
  -1  17   8     2611.66     2910.21     89.94 o
   0  17   8       64.83      105.71     20.37 o
   1  17   8     2637.35     2912.56    143.03 o
   2  17   8       68.22      100.11     30.16 o
   3  17   8      178.86      170.49     48.75 o
   4  17   8      205.59      228.19     53.09 o
   5  17   8     1347.28     1359.40    145.25 o
   6  17   8       78.64       62.56     76.90 o
  -6  18   8     1173.48      927.89    107.72 o
  -5  18   8       37.56      111.89     22.78 o
  -4  18   8      518.98      506.75     52.70 o
  -3  18   8       91.99      108.43     53.06 o
  -2  18   8     1865.98     2010.02     71.75 o
  -1  18   8      129.49      119.82     42.10 o
   0  18   8     2751.87     3163.66    155.80 o
   1  18   8      128.27      135.10     33.25 o
   2  18   8     1824.50     1800.26     86.30 o
   3  18   8       92.93      131.09     28.14 o
   4  18   8      516.04      511.56     69.81 o
   5  18   8       37.73      135.80     67.35 o
   6  18   8     1187.60     1238.91    159.26 o
  -5  19   8      263.44      214.57     38.62 o
  -4  19   8      423.80      331.99     45.48 o
  -3  19   8      258.27      304.40     35.13 o
  -2  19   8      693.65      659.01     59.05 o
  -1  19   8      176.76      144.13     29.36 o
   0  19   8      868.71      951.66     74.19 o
   1  19   8      159.65      209.44     47.60 o
   2  19   8      687.18      516.35     63.63 o
   3  19   8      253.86      156.73     34.53 o
   4  19   8      440.45      464.13     98.60 o
   5  19   8      265.05      226.13     57.50 o
  -4  20   8       48.40       75.51     48.72 o
  -3  20   8      108.41      139.45     27.87 o
  -2  20   8      166.06      190.91     49.94 o
  -1  20   8      294.67      304.76     41.88 o
   0  20   8        6.98       70.49     19.61 o
   1  20   8      303.68      220.74     39.56 o
   2  20   8      160.53      174.05     42.24 o
   3  20   8      114.59       96.64     44.14 o
   4  20   8       56.63      170.44     43.62 o
  -3  21   8      134.68      160.62     36.90 o
  -2  21   8      252.02      255.94     35.67 o
  -1  21   8      940.06      837.92     74.59 o
   0  21   8       13.67      128.36     26.79 o
   1  21   8      944.58      779.54     83.46 o
   2  21   8      253.37      142.58     95.22 o
   3  21   8      143.85      143.06     60.32 o
  -1  22   8       80.36      130.69     40.06 o
   0  22   8      796.59      745.50    116.87 o
   1  22   8       79.39       68.32     32.84 o
   1   0   9      671.86      701.20     44.83 o
   2   0   9     4335.42     5129.24     98.83 o
   3   0   9       80.33      120.19     18.37 o
   4   0   9       56.42       57.30     11.60 o
   5   0   9     2229.99     2107.57    144.37 o
   6   0   9     2269.63     2359.01    196.57 o
   7   0   9      472.70      448.24     72.77 o
   8   0   9      254.08      318.68     62.76 o
   9   0   9        1.47      158.83     32.10 o
  10   0   9        8.36       61.46     18.47 o
 -10   1   9      297.21      186.84     95.15 o
  -9   1   9      334.54      319.92     69.56 o
  -8   1   9     1392.15     1314.24     90.61 o
  -7   1   9     1079.82     1121.27     83.41 o
  -6   1   9      255.48      249.55     72.69 o
  -5   1   9     4690.12     4582.34    191.03 o
  -4   1   9     3599.76     3373.59    178.84 o
  -3   1   9     1209.92     1245.09     76.07 o
  -2   1   9     8290.87     8912.03    158.98 o
  -1   1   9     2633.62     2661.47     88.86 o
   0   1   9     1221.12     1208.18     56.83 o
   1   1   9     2756.83     2690.93    120.05 o
   2   1   9     8492.65     9121.81    131.01 o
   3   1   9     1198.39     1410.71     93.81 o
   4   1   9     3602.41     3335.62    133.74 o
   5   1   9     4702.56     4741.00    196.54 o
   6   1   9      227.27      221.83     35.79 o
   7   1   9     1038.80     1111.78     78.93 o
   8   1   9     1413.46     1347.19     96.31 o
   9   1   9      328.51      354.95     88.61 o
  10   1   9      289.75      295.13     58.21 o
 -10   2   9       26.78       41.91     38.11 o
  -9   2   9     2486.08     2229.00    179.49 o
  -8   2   9     1342.90     1423.37     81.92 o
  -7   2   9      672.82      970.33    155.69 o
  -6   2   9       53.46       75.16     35.81 o
  -5   2   9     5979.30     5815.95    144.24 o
  -4   2   9      775.60      801.21     55.23 o
  -3   2   9    40186.00    40898.21    724.21 o
  -2   2   9     2997.19     3013.55     99.73 o
  -1   2   9     6370.80     6343.36    108.21 o
   0   2   9       75.34      132.83     22.45 o
   1   2   9     6368.59     6467.62    101.60 o
   2   2   9     2984.59     3175.33    111.19 o
   3   2   9    40110.41    41843.36    646.27 o
   4   2   9      730.19      760.40     54.40 o
   5   2   9     5994.37     6317.40    169.52 o
   6   2   9       61.24       57.89     30.93 o
   7   2   9      662.08      618.95     66.40 o
   8   2   9     1335.53     1450.07     81.01 o
   9   2   9     2510.23     2536.81    198.80 o
  10   2   9       25.90      114.51     54.27 o
 -10   3   9     1374.04     1300.40    131.49 o
  -9   3   9       10.14      153.91     60.74 o
  -8   3   9      501.79      470.18     72.41 o
  -7   3   9      131.70       93.56     26.31 o
  -6   3   9      787.38      802.34     63.14 o
  -5   3   9     2782.92     2829.63    138.63 o
  -4   3   9    14207.94    14611.08    228.39 o
  -3   3   9      359.81      352.60     30.10 o
  -2   3   9     8866.33     8994.82    102.19 o
  -1   3   9     2916.12     2745.38     81.70 o
   0   3   9       76.59      105.09     13.61 o
   1   3   9     2883.83     2737.50     75.58 o
   2   3   9     8759.04     8456.23    183.11 o
   3   3   9      358.79      389.36     61.38 o
   4   3   9    14269.76    14795.16    303.03 o
   5   3   9     2787.96     2976.21    139.97 o
   6   3   9      750.71      763.18     69.23 o
   7   3   9      135.01      133.87     37.73 o
   8   3   9      483.00      615.48     65.54 o
   9   3   9        8.47       84.31     25.17 o
  10   3   9     1355.27     1186.66    151.52 o
 -10   4   9      221.55      166.09     45.81 o
  -9   4   9       75.74       99.55     26.17 o
  -8   4   9       39.13      140.71     23.39 o
  -7   4   9     1207.24     1117.35     82.20 o
  -6   4   9     4150.56     4147.84    162.35 o
  -5   4   9     1450.23     1677.09    129.69 o
  -4   4   9      522.97      535.09     44.92 o
  -3   4   9      925.67     1088.99     63.22 o
  -2   4   9      795.32      795.76     43.23 o
  -1   4   9     2636.91     3025.56     78.99 o
   0   4   9      138.55      138.16     12.66 o
   1   4   9     2649.46     2940.23     71.91 o
   2   4   9      772.82      762.61     56.75 o
   3   4   9      907.80     1128.99    101.54 o
   4   4   9      547.79      478.01     48.24 o
   5   4   9     1475.51     1372.31    119.82 o
   6   4   9     4202.80     4346.72    133.41 o
   7   4   9     1303.74     1246.17     88.67 o
   8   4   9       33.82       98.81     20.85 o
   9   4   9       76.81       48.08     35.90 o
  10   4   9      231.19      306.11     88.20 o
 -10   5   9      138.61      210.41     41.60 o
  -9   5   9       61.56       94.20     24.33 o
  -8   5   9      559.93      628.14     58.81 o
  -7   5   9     2491.65     2503.93    119.68 o
  -6   5   9      772.21      724.18     58.18 o
  -5   5   9     2103.05     2162.52    109.72 o
  -4   5   9      954.59      979.76     55.37 o
  -3   5   9      310.60      375.09     41.00 o
  -2   5   9     2751.15     2819.50     85.84 o
  -1   5   9     1899.42     2000.07    104.45 o
   0   5   9     1628.16     1518.42     60.53 o
   1   5   9     1943.11     1915.99     84.35 o
   2   5   9     2801.73     2893.20    105.83 o
   3   5   9      312.84      211.81     30.03 o
   4   5   9      978.85     1057.58     99.28 o
   5   5   9     2105.72     1980.78    167.36 o
   6   5   9      727.03      739.26     66.79 o
   7   5   9     2457.49     2373.81    109.06 o
   8   5   9      552.65      551.90     67.83 o
   9   5   9       55.80      108.66     33.08 o
  10   5   9      147.37      236.58     59.39 o
 -10   6   9       75.31      104.14     31.25 o
  -9   6   9      402.21      396.54     73.24 o
  -8   6   9      136.10      132.46     26.84 o
  -7   6   9      121.07      119.57     28.58 o
  -6   6   9     1059.28     1109.71     63.86 o
  -5   6   9     1784.91     1876.57     76.83 o
  -4   6   9      177.03      154.21     22.24 o
  -3   6   9    11613.93    11454.60    139.19 o
  -2   6   9     1079.48     1077.54     66.73 o
  -1   6   9      970.08      788.10     45.94 o
   0   6   9     5881.66     5618.31     94.61 o
   1   6   9      980.30      848.25     57.39 o
   2   6   9     1084.40     1182.62    109.69 o
   3   6   9    11617.45    11528.09    254.90 o
   4   6   9      179.42      210.52     44.95 o
   5   6   9     1809.20     1853.80    102.73 o
   6   6   9     1017.14     1158.42     91.00 o
   7   6   9      120.31      125.01     28.86 o
   8   6   9      136.78      179.20     31.67 o
   9   6   9      460.59      469.09    118.30 o
  10   6   9       71.19      185.44     58.74 o
  -9   7   9       21.00      132.85     24.69 o
  -8   7   9     1464.84     1513.17     84.82 o
  -7   7   9      207.67      230.85     36.49 o
  -6   7   9      125.08      120.42     32.58 o
  -5   7   9     1282.76     1265.61     60.76 o
  -4   7   9     8274.13     8279.83    111.89 o
  -3   7   9      487.03      459.71     35.47 o
  -2   7   9     7282.19     6988.23     83.86 o
  -1   7   9      825.94      822.58     50.18 o
   0   7   9      135.00      123.15     16.38 o
   1   7   9      811.41      767.34     65.10 o
   2   7   9     7214.88     7230.04    121.25 o
   3   7   9      466.08      513.42     59.16 o
   4   7   9     8249.90     8261.35    172.42 o
   5   7   9     1245.89     1425.43     83.05 o
   6   7   9      114.55      144.59     54.21 o
   7   7   9      202.94      286.01     52.31 o
   8   7   9     1473.93     1417.01    265.69 o
   9   7   9       21.86       18.25     49.58 o
  -9   8   9       76.37       75.96     39.46 o
  -8   8   9       93.71      182.79     30.03 o
  -7   8   9      203.54      209.15     43.71 o
  -6   8   9     1336.57     1136.36     68.87 o
  -5   8   9     1665.09     1623.56     54.22 o
  -4   8   9      908.15      848.13     60.23 o
  -3   8   9      567.74      531.55     34.04 o
  -2   8   9      303.42      278.91     24.44 o
  -1   8   9      179.29      172.33     29.98 o
   0   8   9     2969.06     2815.60     77.63 o
   1   8   9      188.06      147.65     26.04 o
   2   8   9      284.31      248.91     40.91 o
   3   8   9      547.72      586.53     60.09 o
   4   8   9      918.50      922.67     70.40 o
   5   8   9     1700.97     1858.78     91.29 o
   6   8   9     1348.48     1316.91     78.35 o
   7   8   9      189.31      240.19     42.52 o
   8   8   9       97.27      124.76     45.06 o
   9   8   9       70.54      139.55     51.30 o
  -9   9   9       50.27      129.47     25.58 o
  -8   9   9      228.57      234.15     41.27 o
  -7   9   9      387.83      355.44     39.28 o
  -6   9   9     1911.63     1863.96     90.53 o
  -5   9   9      414.71      440.58     36.59 o
  -4   9   9      639.98      676.23     50.41 o
  -3   9   9      172.13      158.49     28.76 o
  -2   9   9       87.48       69.60     17.91 o
  -1   9   9      634.81      556.01     53.70 o
   0   9   9      323.89      283.13     36.23 o
   1   9   9      677.02      585.22     42.71 o
   2   9   9       88.88       96.52     24.12 o
   3   9   9      173.47       86.30     30.72 o
   4   9   9      643.93      689.28     58.86 o
   5   9   9      398.14      466.30     52.22 o
   6   9   9     1887.40     1720.98    128.07 o
   7   9   9      389.62      348.10     52.90 o
   8   9   9      242.84      176.00     42.16 o
   9   9   9       50.34      120.71     28.69 o
  -9  10   9      109.07      157.79     26.40 o
  -8  10   9       43.17       63.62     34.06 o
  -7  10   9       50.08      110.87     19.85 o
  -6  10   9     1976.35     1852.18     85.59 o
  -5  10   9      860.75      800.58     48.31 o
  -4  10   9      881.94      950.53     49.53 o
  -3  10   9     3072.53     3066.51    111.40 o
  -2  10   9      406.93      453.29     40.20 o
  -1  10   9     1388.97     1508.72    108.27 o
   0  10   9     8070.94     8010.26    135.78 o
   1  10   9     1414.43     1344.00     96.17 o
   2  10   9      415.55      405.75     43.60 o
   3  10   9     3098.11     2987.24    142.77 o
   4  10   9      938.21      994.74     66.22 o
   5  10   9      856.54      807.09     68.41 o
   6  10   9     1987.08     2188.72    111.88 o
   7  10   9       53.64       97.24     24.57 o
   8  10   9       39.67      176.01     38.83 o
   9  10   9      128.28      151.02     35.03 o
  -9  11   9      254.34      277.42     60.16 o
  -8  11   9      283.03      190.99     37.18 o
  -7  11   9       13.04       55.51     16.97 o
  -6  11   9       64.48       81.02     24.31 o
  -5  11   9      151.40      127.86     19.49 o
  -4  11   9     2990.25     2954.89     85.64 o
  -3  11   9      358.26      381.02     53.10 o
  -2  11   9     4770.96     4770.29    112.87 o
  -1  11   9      867.96      925.98     63.13 o
   0  11   9        6.47       27.15     17.55 o
   1  11   9      844.37      715.68     56.48 o
   2  11   9     4782.62     5010.17    141.64 o
   3  11   9      335.44      375.23     53.43 o
   4  11   9     2958.21     2840.53    104.57 o
   5  11   9      148.06      166.00     33.48 o
   6  11   9       59.89      136.79     28.66 o
   7  11   9       14.85       79.28     38.72 o
   8  11   9      295.97      279.61     51.74 o
   9  11   9      247.01      240.20     45.57 o
  -8  12   9        4.73       89.34     22.46 o
  -7  12   9      271.47      229.69     34.02 o
  -6  12   9      717.16      746.90     59.45 o
  -5  12   9      931.85      985.61     58.67 o
  -4  12   9      631.88      611.74     53.68 o
  -3  12   9     1669.18     1700.04     79.17 o
  -2  12   9      129.90      156.14     24.78 o
  -1  12   9      334.78      288.61     33.47 o
   0  12   9     3655.16     3907.15    116.17 o
   1  12   9      353.14      308.90     35.06 o
   2  12   9      125.45       74.24     23.06 o
   3  12   9     1638.95     1658.00     80.72 o
   4  12   9      601.38      594.41     80.81 o
   5  12   9      953.74     1058.71     84.59 o
   6  12   9      750.33      690.80     91.11 o
   7  12   9      266.52      236.62     49.37 o
   8  12   9        5.12      184.43     35.22 o
  -8  13   9      244.33      210.75     44.80 o
  -7  13   9      110.88      127.62     18.64 o
  -6  13   9     1032.77     1008.20     74.42 o
  -5  13   9      205.04      179.28     27.60 o
  -4  13   9      195.75      200.53     26.82 o
  -3  13   9      858.17      916.99     65.64 o
  -2  13   9      260.85      296.24     44.77 o
  -1  13   9      123.34      122.79     22.71 o
   0  13   9       82.09       52.59     28.49 o
   1  13   9      124.90      145.72     24.93 o
   2  13   9      255.88      231.47     32.75 o
   3  13   9      861.09      881.34     78.32 o
   4  13   9      198.51      177.98     46.30 o
   5  13   9      205.33      275.41     51.41 o
   6  13   9      997.26     1022.86    105.44 o
   7  13   9      110.31      176.04     58.94 o
   8  13   9      228.60      311.56     58.46 o
  -8  14   9       54.91      123.33     27.80 o
  -7  14   9      188.23      132.32     23.00 o
  -6  14   9     1169.74     1180.21    106.59 o
  -5  14   9     1618.21     1610.48     86.90 o
  -4  14   9      483.56      470.81     45.38 o
  -3  14   9      522.11      594.78     57.67 o
  -2  14   9      491.52      590.77     54.26 o
  -1  14   9      821.11      850.38     59.21 o
   0  14   9     2458.41     2698.72     92.56 o
   1  14   9      831.28      929.12     69.76 o
   2  14   9      493.74      500.08     66.91 o
   3  14   9      499.53      473.46     59.17 o
   4  14   9      516.42      478.40     71.69 o
   5  14   9     1630.38     1757.40    130.26 o
   6  14   9     1140.14     1132.52    110.72 o
   7  14   9      186.71      179.51     35.14 o
   8  14   9       54.54       88.04     42.01 o
  -7  15   9       32.22       87.59     33.54 o
  -6  15   9      114.80      122.70     20.05 o
  -5  15   9      695.89      657.22     55.83 o
  -4  15   9     1897.02     1881.17    107.49 o
  -3  15   9       40.99      116.95     20.90 o
  -2  15   9     2466.71     2555.76    101.33 o
  -1  15   9     1481.48     1438.36     84.74 o
   0  15   9       22.79       73.36     21.97 o
   1  15   9     1473.28     1416.73     97.05 o
   2  15   9     2492.48     2623.81    100.66 o
   3  15   9       39.18      141.12     38.16 o
   4  15   9     1860.95     1813.08    140.77 o
   5  15   9      695.99      997.97    143.61 o
   6  15   9      117.49      129.63     55.53 o
   7  15   9       36.12       55.76     30.70 o
  -7  16   9       23.94       83.72     22.56 o
  -6  16   9      668.10      697.07     66.78 o
  -5  16   9      283.30      407.69     64.94 o
  -4  16   9      233.76      269.82     33.77 o
  -3  16   9      947.33     1077.77     60.80 o
  -2  16   9       72.06      105.14     26.65 o
  -1  16   9      168.15      164.19     25.53 o
   0  16   9      670.98      771.53     61.04 o
   1  16   9      170.16      210.09     29.37 o
   2  16   9       69.03       95.32     35.97 o
   3  16   9      925.02     1083.81     83.13 o
   4  16   9      231.17      327.40    117.66 o
   5  16   9      291.04      316.27     62.79 o
   6  16   9      688.10      745.43     88.86 o
   7  16   9       23.49      113.26     35.08 o
  -6  17   9      459.42      252.80     33.27 o
  -5  17   9       14.73       69.25     26.33 o
  -4  17   9      166.24      127.79     29.45 o
  -3  17   9       36.57      127.42     26.04 o
  -2  17   9      183.60      172.84     47.25 o
  -1  17   9      218.63      241.61     34.42 o
   0  17   9       31.73       75.29     20.06 o
   1  17   9      204.97      144.61     39.07 o
   2  17   9      184.91      118.60     34.93 o
   3  17   9       39.51      116.06     35.99 o
   4  17   9      164.36      240.47     55.78 o
   5  17   9       10.90       94.75     80.80 o
   6  17   9      440.30      451.20     70.68 o
  -5  18   9      358.24      302.85     42.62 o
  -4  18   9      460.83      365.28     40.19 o
  -3  18   9       85.00      147.66     33.77 o
  -2  18   9      410.97      383.29     69.21 o
  -1  18   9      163.15      194.87     34.08 o
   0  18   9      464.76      440.29     50.87 o
   1  18   9      158.10      175.89     37.01 o
   2  18   9      432.68      251.51     42.33 o
   3  18   9       85.41       85.47     36.75 o
   4  18   9      481.42      387.15    126.39 o
   5  18   9      351.38      438.93     75.68 o
  -5  19   9      469.01      265.05     67.04 o
  -4  19   9     1292.07     1034.07     88.62 o
  -3  19   9      145.93      130.35     23.67 o
  -2  19   9      953.36      919.06     76.79 o
  -1  19   9      411.98      364.21     77.45 o
   0  19   9       25.26      153.27     32.90 o
   1  19   9      422.97      438.53     54.98 o
   2  19   9      979.66      987.98    125.48 o
   3  19   9      135.46      119.23     59.89 o
   4  19   9     1238.06     1173.25    110.83 o
   5  19   9      465.30      393.10     96.20 o
  -4  20   9       12.15       98.13     20.00 o
  -3  20   9     1116.38     1110.90     84.78 o
  -2  20   9       42.50       87.85     20.26 o
  -1  20   9      304.38      266.71     41.23 o
   0  20   9        8.41       79.03     33.13 o
   1  20   9      298.87      331.32     64.32 o
   2  20   9       38.38      166.07     41.27 o
   3  20   9     1109.35     1409.89    202.25 o
   4  20   9       14.97      124.14     41.85 o
  -2  21   9       82.16      158.93     30.09 o
  -1  21   9      236.32      279.67     44.36 o
   0  21   9       49.57       46.15     43.82 o
   1  21   9      248.46      178.49     31.09 o
   2  21   9       80.39       84.84     57.03 o
   0   0  10     2130.77     3190.63    155.34 o
   1   0  10      917.29      924.58     59.65 o
   2   0  10     2990.29     3052.34    113.47 o
   3   0  10      587.59      599.26     41.59 o
   4   0  10     3644.54     3678.58    127.98 o
   5   0  10      568.15      521.72     55.64 o
   6   0  10      403.30      406.09     83.45 o
   7   0  10      463.98      473.38     56.79 o
   8   0  10     1011.59     1128.01    104.17 o
   9   0  10      508.02      548.76     63.79 o
  10   0  10      126.07      105.09     49.45 o
 -10   1  10       68.70      105.08     65.82 o
  -9   1  10      466.84      545.15     72.68 o
  -8   1  10     1251.47     1429.19    126.64 o
  -7   1  10     1330.26     1366.70    133.41 o
  -6   1  10      687.89      710.33     67.54 o
  -5   1  10     1064.11     1032.93    124.65 o
  -4   1  10     2598.61     2559.24    127.30 o
  -3   1  10        1.56       56.39     32.84 o
  -2   1  10     7491.77     7232.61    143.49 o
  -1   1  10     4336.38     4255.14    117.01 o
   0   1  10      507.34      739.30     48.73 o
   1   1  10     4109.16     3984.89    121.17 o
   2   1  10     7378.96     7569.28    142.94 o
   3   1  10        2.22       54.54     21.85 o
   4   1  10     2593.86     2536.23    105.12 o
   5   1  10      989.56     1039.42     80.16 o
   6   1  10      646.83      677.08     62.46 o
   7   1  10     1305.68     1477.99    108.06 o
   8   1  10     1191.89     1164.83     86.75 o
   9   1  10      470.35      441.53     82.22 o
  10   1  10       73.51      138.08     41.79 o
 -10   2  10      666.71      648.25    109.28 o
  -9   2  10       31.67       54.90     26.27 o
  -8   2  10      687.51      611.40    140.01 o
  -7   2  10      903.79      883.78     70.20 o
  -6   2  10      603.13      656.20     60.18 o
  -5   2  10     1224.42     1181.69    129.48 o
  -4   2  10     2033.92     2005.38    126.66 o
  -3   2  10      496.28      551.55     38.68 o
  -2   2  10      748.34      767.42     43.90 o
  -1   2  10      578.16      613.90     43.98 o
   0   2  10      112.22      115.58     15.37 o
   1   2  10      554.34      583.96     51.97 o
   2   2  10      741.77      827.14     72.72 o
   3   2  10      508.49      652.73     47.83 o
   4   2  10     2073.26     2122.82     93.61 o
   5   2  10     1228.56     1183.64    101.44 o
   6   2  10      590.10      637.27     75.19 o
   7   2  10      902.02      919.20     70.62 o
   8   2  10      686.06      776.50     73.46 o
   9   2  10       30.94       69.91     39.83 o
  10   2  10      693.10      873.18     97.75 o
 -10   3  10      284.06      298.17     49.90 o
  -9   3  10      677.38      584.81    109.32 o
  -8   3  10     1425.55     1344.50     99.84 o
  -7   3  10     2579.15     2637.84    111.79 o
  -6   3  10      213.91      241.17     34.90 o
  -5   3  10      299.32      261.51     53.88 o
  -4   3  10     4452.83     4417.33    134.60 o
  -3   3  10      112.86      139.92     39.56 o
  -2   3  10     5021.21     4870.85    103.65 o
  -1   3  10     3193.60     3128.93     90.82 o
   0   3  10      446.71      451.11     31.21 o
   1   3  10     3182.19     3172.45    105.44 o
   2   3  10     5038.18     5030.13    117.88 o
   3   3  10      116.16      109.78     20.01 o
   4   3  10     4387.52     4340.64    143.50 o
   5   3  10      299.04      362.14     49.31 o
   6   3  10      198.12      266.88     38.64 o
   7   3  10     2522.85     2260.09    117.14 o
   8   3  10     1446.39     1496.08    126.54 o
   9   3  10      649.01      597.18     68.56 o
  10   3  10      270.01      204.06     45.34 o
 -10   4  10      315.15      277.57     42.35 o
  -9   4  10       32.39       69.74     40.55 o
  -8   4  10      614.44      576.26     58.17 o
  -7   4  10     1209.99     1105.60     82.22 o
  -6   4  10     2875.33     3016.60    133.35 o
  -5   4  10      614.12      546.21     50.46 o
  -4   4  10     6512.66     6737.29    138.16 o
  -3   4  10     1706.87     1663.53     72.92 o
  -2   4  10     3394.70     3385.34    115.79 o
  -1   4  10     8076.50     8606.55    158.05 o
   0   4  10     6820.31     6571.14    128.45 o
   1   4  10     8199.58     9025.79    134.85 o
   2   4  10     3419.73     3182.88    125.06 o
   3   4  10     1730.46     1621.30    132.59 o
   4   4  10     6485.29     6916.83    169.76 o
   5   4  10      616.96      625.31     59.00 o
   6   4  10     2927.52     2975.54    128.23 o
   7   4  10     1261.98     1202.56     88.36 o
   8   4  10      634.25      795.82     79.71 o
   9   4  10       33.65       89.49     32.37 o
  10   4  10      303.50       98.32    173.21 o
  -9   5  10       32.59       41.39     20.63 o
  -8   5  10      624.96      714.06     81.44 o
  -7   5  10      639.22      723.13     86.00 o
  -6   5  10      127.86      201.62     39.32 o
  -5   5  10     2718.25     2677.78    103.04 o
  -4   5  10      918.00      845.92     58.83 o
  -3   5  10      385.06      414.83     35.20 o
  -2   5  10     2003.00     1918.62    105.00 o
  -1   5  10     5972.94     5788.02    133.15 o
   0   5  10      183.15      164.20     24.89 o
   1   5  10     5792.96     5438.12    144.53 o
   2   5  10     1955.59     2097.19    120.07 o
   3   5  10      385.84      347.87     49.04 o
   4   5  10      879.97      815.95     83.59 o
   5   5  10     2762.39     2785.11    131.42 o
   6   5  10      110.61       46.25     16.94 o
   7   5  10      619.91      826.02    116.51 o
   8   5  10      627.10      714.74     74.83 o
   9   5  10       30.22       98.49     28.01 o
  -9   6  10       66.79       92.16     32.07 o
  -8   6  10      620.44      628.11     64.14 o
  -7   6  10      765.83      772.26     56.54 o
  -6   6  10      118.46      154.66     44.99 o
  -5   6  10      502.79      472.52     42.69 o
  -4   6  10     1884.25     1892.16     73.18 o
  -3   6  10      497.34      389.47     38.76 o
  -2   6  10      334.51      285.04     25.23 o
  -1   6  10      763.78      836.39     54.35 o
   0   6  10       55.50       70.66     19.79 o
   1   6  10      716.72      686.96     49.28 o
   2   6  10      346.63      338.09     59.05 o
   3   6  10      501.00      360.44     61.19 o
   4   6  10     1947.33     2056.95    113.70 o
   5   6  10      524.42      498.36     83.95 o
   6   6  10      121.50      115.46     31.45 o
   7   6  10      783.33      841.47     61.88 o
   8   6  10      610.65      672.41     72.40 o
   9   6  10       53.17       50.20     44.39 o
  -9   7  10      582.09      506.32     71.51 o
  -8   7  10     1066.14      965.36     80.78 o
  -7   7  10      841.73      863.27     61.38 o
  -6   7  10     1039.30      910.37     78.61 o
  -5   7  10      115.84      124.76     37.95 o
  -4   7  10     2561.50     2578.29     81.65 o
  -3   7  10      510.16      490.91     43.54 o
  -2   7  10     1649.09     1603.33     69.22 o
  -1   7  10      621.84      707.66     43.21 o
   0   7  10     1709.24     1499.48    129.65 o
   1   7  10      626.29      630.95     42.48 o
   2   7  10     1729.03     1836.25    153.49 o
   3   7  10      537.46      528.92     58.42 o
   4   7  10     2514.60     2564.10    117.75 o
   5   7  10      104.73      131.13     23.53 o
   6   7  10     1018.06     1157.91     86.21 o
   7   7  10      838.64      973.26     79.82 o
   8   7  10     1071.27     1212.47    177.94 o
   9   7  10      542.34      297.51     94.14 o
  -9   8  10      365.84      360.02     51.46 o
  -8   8  10     1135.77     1054.84     80.90 o
  -7   8  10     1022.86     1009.33     76.71 o
  -6   8  10     3126.74     2876.25    106.92 o
  -5   8  10      587.61      599.40     45.88 o
  -4   8  10      802.25      822.39     51.00 o
  -3   8  10     1976.96     1975.34     83.73 o
  -2   8  10     1508.67     1608.82     77.27 o
  -1   8  10     2535.81     2587.76     94.36 o
   0   8  10     8036.95     8075.31    143.88 o
   1   8  10     2506.36     2421.17    126.58 o
   2   8  10     1511.04     1499.98    116.88 o
   3   8  10     1984.66     2112.89    111.36 o
   4   8  10      787.67      859.55     86.10 o
   5   8  10      566.96      704.93     68.40 o
   6   8  10     3176.86     3384.99    110.45 o
   7   8  10     1034.02     1081.38     78.27 o
   8   8  10     1147.69     1533.01    390.07 o
   9   8  10      377.39      215.46     87.70 o
  -9   9  10       68.42      110.86     34.26 o
  -8   9  10      245.00      247.08     47.03 o
  -7   9  10     2598.07     2437.26    144.86 o
  -6   9  10      293.00      246.61     23.75 o
  -5   9  10     3457.01     3313.74     99.87 o
  -4   9  10      559.00      610.25     37.31 o
  -3   9  10       35.18       71.99     28.61 o
  -2   9  10      147.05      104.63     20.70 o
  -1   9  10     4788.18     4830.88    107.92 o
   0   9  10     1164.37     1076.11     61.89 o
   1   9  10     4762.63     4565.79     93.04 o
   2   9  10      159.71      165.73     57.32 o
   3   9  10       35.59       43.62     39.14 o
   4   9  10      547.74      583.62     51.42 o
   5   9  10     3549.53     3686.40    162.36 o
   6   9  10      310.95      335.27     44.36 o
   7   9  10     2602.17     2414.70    187.88 o
   8   9  10      249.27      233.86     48.35 o
   9   9  10       69.02      170.84    181.57 o
  -9  10  10      209.87      199.10     45.89 o
  -8  10  10      365.05      398.65     43.20 o
  -7  10  10     1115.04     1434.06    134.95 o
  -6  10  10      485.53      525.25     41.84 o
  -5  10  10      213.85      152.19     29.41 o
  -4  10  10      600.64      554.77     40.19 o
  -3  10  10      753.08      748.20     68.17 o
  -2  10  10      342.94      351.75     43.13 o
  -1  10  10     1175.91     1046.78     58.77 o
   0  10  10     1272.91     1150.96     61.90 o
   1  10  10     1144.29      895.21     65.15 o
   2  10  10      332.52      312.15     63.88 o
   3  10  10      744.84      732.94     63.76 o
   4  10  10      606.48      576.72     54.88 o
   5  10  10      223.89      186.99     30.84 o
   6  10  10      456.52      414.83     53.01 o
   7  10  10     1134.39     1347.27    127.83 o
   8  10  10      371.61      328.58     71.69 o
   9  10  10      186.94      171.05     57.63 o
  -8  11  10      104.06       73.97     26.36 o
  -7  11  10      197.04      272.57     31.33 o
  -6  11  10      363.02      248.14     52.14 o
  -5  11  10      135.35      101.41     16.24 o
  -4  11  10      128.71      114.77     18.05 o
  -3  11  10      227.55      196.46     24.95 o
  -2  11  10       28.16       32.89     16.03 o
  -1  11  10       12.95       27.52     23.56 o
   0  11  10     2035.48     1957.26     87.93 o
   1  11  10       12.14       29.31      9.04 o
   2  11  10       36.20       85.68     25.52 o
   3  11  10      226.01      210.32     70.27 o
   4  11  10      119.05       77.36     67.76 o
   5  11  10      134.72      159.36     37.14 o
   6  11  10      357.38      324.89     58.76 o
   7  11  10      192.36      249.54     80.96 o
   8  11  10       97.46      112.07     42.79 o
  -8  12  10      163.26      142.26     27.60 o
  -7  12  10     1506.03     1496.75     89.63 o
  -6  12  10      807.85      815.13     61.53 o
  -5  12  10      317.72      350.90     39.76 o
  -4  12  10      536.37      515.65     39.09 o
  -3  12  10     3214.42     3237.97    108.50 o
  -2  12  10      597.40      652.28     48.99 o
  -1  12  10     2038.10     2075.30     90.29 o
   0  12  10     3458.28     3469.73    128.96 o
   1  12  10     1986.65     1744.82     84.92 o
   2  12  10      606.96      656.67     69.92 o
   3  12  10     3244.44     2906.33    148.24 o
   4  12  10      531.79      581.44     92.83 o
   5  12  10      306.47      362.39     47.97 o
   6  12  10      793.75      861.99     88.61 o
   7  12  10     1480.95     1444.62    167.18 o
   8  12  10      174.86      245.29     65.01 o
  -8  13  10       57.48      142.00     24.66 o
  -7  13  10     1319.94     1315.54     91.03 o
  -6  13  10      167.21      149.34     23.13 o
  -5  13  10     4216.43     4082.03    166.19 o
  -4  13  10      152.41      144.18     24.57 o
  -3  13  10      337.11      298.73     35.54 o
  -2  13  10      202.79      203.54     40.28 o
  -1  13  10     6573.08     6671.75    187.64 o
   0  13  10      334.82      354.56     43.76 o
   1  13  10     6583.31     6727.39    156.52 o
   2  13  10      188.95      129.12     30.53 o
   3  13  10      330.77      369.66     83.53 o
   4  13  10      158.61      214.79     43.14 o
   5  13  10     4241.65     5033.83    277.12 o
   6  13  10      177.09      269.88     79.71 o
   7  13  10     1338.66     1305.46    132.18 o
   8  13  10       58.04      162.75     30.19 o
  -7  14  10      399.25      360.72     39.08 o
  -6  14  10     1147.43     1137.28     71.16 o
  -5  14  10      420.26      401.31     41.33 o
  -4  14  10      213.29      144.65     24.69 o
  -3  14  10       14.73       56.64     18.97 o
  -2  14  10      561.32      573.95     51.89 o
  -1  14  10     1077.97     1074.38     65.03 o
   0  14  10     2187.15     2434.97    139.70 o
   1  14  10     1067.43     1084.45     82.41 o
   2  14  10      566.59      601.27    118.44 o
   3  14  10       11.81       21.73     16.40 o
   4  14  10      199.12      236.46     57.76 o
   5  14  10      422.13      482.39     81.08 o
   6  14  10     1164.74     1249.85    142.84 o
   7  14  10      401.69      403.74     70.34 o
  -7  15  10      126.28      181.87     42.22 o
  -6  15  10      372.41      334.34     62.24 o
  -5  15  10      265.43      257.17     32.34 o
  -4  15  10      116.18      132.20     25.61 o
  -3  15  10      198.77      211.96     32.33 o
  -2  15  10      330.85      366.58     49.61 o
  -1  15  10       15.09      107.14     24.94 o
   0  15  10      695.44      771.30     62.20 o
   1  15  10       14.21       75.83     29.27 o
   2  15  10      336.40      442.53    116.88 o
   3  15  10      219.14      101.84     98.76 o
   4  15  10      119.58      153.23     41.70 o
   5  15  10      272.71      356.76     97.92 o
   6  15  10      375.70      168.94     43.51 o
   7  15  10      120.70      179.44     46.91 o
  -6  16  10       73.36      156.17     32.61 o
  -5  16  10      289.29      287.19     35.69 o
  -4  16  10        6.15      111.05     33.97 o
  -3  16  10      926.66      857.01     67.59 o
  -2  16  10      290.51      317.65     39.24 o
  -1  16  10      418.67      490.82     50.81 o
   0  16  10       27.34       91.24     29.58 o
   1  16  10      415.89      430.25     54.74 o
   2  16  10      314.79      410.58    136.62 o
   3  16  10      936.01      900.04     77.34 o
   4  16  10        5.99      137.02     34.20 o
   5  16  10      286.06      219.54    127.90 o
   6  16  10       72.67       89.09     39.57 o
  -6  17  10       95.89      159.42     29.39 o
  -5  17  10      550.75      506.87     61.21 o
  -4  17  10       42.73      113.02     32.91 o
  -3  17  10      203.74      275.77     35.45 o
  -2  17  10      357.42      343.20     49.23 o
  -1  17  10     1145.26     1166.60     97.31 o
   0  17  10       55.98       74.49     41.11 o
   1  17  10     1146.56     1339.22     95.97 o
   2  17  10      321.96      308.86     55.85 o
   3  17  10      198.20       92.97     51.81 o
   4  17  10       40.65       95.28     48.30 o
   5  17  10      570.19      737.86    128.13 o
   6  17  10       92.22      197.37     44.02 o
  -5  18  10      236.26      257.67     37.74 o
  -4  18  10      565.64      543.72     50.54 o
  -3  18  10      106.01       96.53     34.28 o
  -2  18  10      830.51      869.41     66.14 o
  -1  18  10      741.42      770.41     75.28 o
   0  18  10     1227.23     1144.07    111.32 o
   1  18  10      726.74      636.75     67.87 o
   2  18  10      816.06      817.15     87.40 o
   3  18  10       95.06      160.85     46.95 o
   4  18  10      549.21      603.27    114.99 o
   5  18  10      241.61      200.03     41.99 o
  -4  19  10       14.48       96.74     21.75 o
  -3  19  10       76.32      114.59     21.58 o
  -2  19  10      280.97      220.74     70.33 o
  -1  19  10       97.08      144.68     24.34 o
   0  19  10       80.10      195.32     41.05 o
   1  19  10       92.05      131.94     29.69 o
   2  19  10      275.40      209.03     68.03 o
   3  19  10       82.40      119.74     43.13 o
   4  19  10       17.97       83.17     68.15 o
  -3  20  10      198.24      189.76     42.76 o
  -2  20  10       47.00      129.14     23.97 o
  -1  20  10      165.83      169.85     34.09 o
   0  20  10        1.13      104.99     31.92 o
   1  20  10      164.21      189.88     38.46 o
   2  20  10       42.12       41.87     53.45 o
   3  20  10      191.66      244.99     54.55 o
  -2  21  10      589.02      638.98     91.83 o
  -1  21  10      361.91      345.02     47.67 o
   0  21  10       61.03      121.35     28.15 o
   1  21  10      357.85      330.44     54.18 o
   2  21  10      587.30      621.26    135.08 o
   1   0  11      391.56      434.43     48.14 o
   2   0  11     1551.03     1300.58     81.96 o
   3   0  11      340.64      326.88     43.22 o
   4   0  11     1850.96     1765.03     91.42 o
   5   0  11       15.64       58.71     29.32 o
   6   0  11     1688.06     1768.72    138.02 o
   7   0  11     1423.08     1499.00    147.74 o
   8   0  11      556.32      594.47     79.04 o
   9   0  11      683.38      626.58     65.41 o
  10   0  11      243.52      260.15     43.27 o
 -10   1  11      133.50       51.03     40.67 o
  -9   1  11      547.52      531.24     72.13 o
  -8   1  11       32.49      166.46     43.81 o
  -7   1  11     1021.17     1024.25     72.56 o
  -6   1  11      114.65      119.08     33.53 o
  -5   1  11     2512.73     2499.63    143.31 o
  -4   1  11     1616.66     1756.31    151.51 o
  -3   1  11     1223.71     1103.24     73.82 o
  -2   1  11     1964.07     1931.47    107.19 o
  -1   1  11     5713.07     5401.25    156.44 o
   0   1  11       58.32       91.51     20.10 o
   1   1  11     5798.15     5877.24    196.49 o
   2   1  11     1942.48     1866.48    101.68 o
   3   1  11     1162.88     1110.02     69.21 o
   4   1  11     1639.71     1628.02    123.38 o
   5   1  11     2456.58     2434.10    129.39 o
   6   1  11      134.03      106.47     43.51 o
   7   1  11     1035.32     1011.65     90.75 o
   8   1  11       32.22      117.01     34.89 o
   9   1  11      529.29      405.09     92.61 o
  10   1  11      138.63      111.82     28.39 o
  -9   2  11     1001.57     1032.23    118.56 o
  -8   2  11      149.32      169.17     44.60 o
  -7   2  11     1076.01     1023.83     78.90 o
  -6   2  11       63.80      112.04     30.05 o
  -5   2  11     3923.68     4131.28    159.24 o
  -4   2  11     1124.58      958.58    127.11 o
  -3   2  11     8292.27     8405.68    127.06 o
  -2   2  11      309.77      374.00     49.48 o
  -1   2  11     1857.03     1753.80     93.40 o
   0   2  11     2502.68     2792.36     96.20 o
   1   2  11     1833.40     2124.66    112.07 o
   2   2  11      313.37      323.48     51.96 o
   3   2  11     8251.86     8588.58    145.08 o
   4   2  11     1100.47     1114.75     75.07 o
   5   2  11     3936.42     4360.72    196.05 o
   6   2  11       55.62       90.43     28.21 o
   7   2  11     1090.52     1165.38     80.03 o
   8   2  11      152.34      154.87     40.42 o
   9   2  11     1017.87     1006.57    113.03 o
  -9   3  11      296.23      239.06     86.57 o
  -8   3  11      553.84      404.11     62.12 o
  -7   3  11      487.21      511.78     56.46 o
  -6   3  11       41.73       67.07     25.00 o
  -5   3  11     3490.28     3637.42    152.78 o
  -4   3  11     5265.78     5530.07    133.26 o
  -3   3  11     2764.55     2517.24     89.64 o
  -2   3  11     3380.36     3186.69     99.29 o
  -1   3  11     6143.32     6335.94    149.78 o
   0   3  11     1049.71     1040.75     70.07 o
   1   3  11     6163.27     6623.86    132.92 o
   2   3  11     3437.19     3528.47    141.99 o
   3   3  11     2731.17     2586.00     97.23 o
   4   3  11     5288.82     5332.78    141.69 o
   5   3  11     3424.31     3610.74    122.68 o
   6   3  11       38.16       88.04     46.25 o
   7   3  11      483.44      453.34     63.74 o
   8   3  11      563.45      580.33     76.47 o
   9   3  11      302.20      343.63     55.69 o
  -9   4  11      229.74      224.21     68.44 o
  -8   4  11     1059.34     1232.04    110.79 o
  -7   4  11      715.76      684.24     57.65 o
  -6   4  11      602.80      611.96     55.88 o
  -5   4  11     1025.46     1085.37     89.70 o
  -4   4  11     4596.31     4616.95     97.77 o
  -3   4  11       54.85       75.86     18.30 o
  -2   4  11     3543.91     3482.72    124.63 o
  -1   4  11      261.72      316.08     40.67 o
   0   4  11     3369.44     3165.93    101.26 o
   1   4  11      260.49      229.08     39.88 o
   2   4  11     3525.70     3446.44    145.67 o
   3   4  11       60.35       43.63     41.53 o
   4   4  11     4568.63     4586.15    160.93 o
   5   4  11     1018.08      992.19     71.26 o
   6   4  11      606.84      617.11     56.10 o
   7   4  11      730.42      800.59    141.90 o
   8   4  11     1045.33      969.96    102.41 o
   9   4  11      231.72      245.27     49.24 o
  -9   5  11      376.43      389.55     58.90 o
  -8   5  11      208.19      244.82     46.54 o
  -7   5  11      149.42      186.04     44.76 o
  -6   5  11      253.49      207.81     29.99 o
  -5   5  11     1645.14     1581.05     61.78 o
  -4   5  11      988.44      896.09     62.11 o
  -3   5  11      918.78      901.92     60.20 o
  -2   5  11       59.30       64.33     16.05 o
  -1   5  11     6319.66     6619.95    140.30 o
   0   5  11      101.52       63.96     21.20 o
   1   5  11     6461.36     6340.35    175.90 o
   2   5  11       57.65       75.49     18.85 o
   3   5  11      940.81      953.14     71.33 o
   4   5  11     1001.77     1163.56    101.66 o
   5   5  11     1606.12     1644.21     71.07 o
   6   5  11      234.13      249.07     32.71 o
   7   5  11      162.10      122.06     75.45 o
   8   5  11      206.70      177.88     89.80 o
   9   5  11      384.99      388.74     87.99 o
  -9   6  11       97.43      118.21     34.44 o
  -8   6  11       52.40      114.55     30.49 o
  -7   6  11      250.74      314.37     41.67 o
  -6   6  11      611.94      643.75     49.78 o
  -5   6  11       29.18       26.96     12.96 o
  -4   6  11     3852.92     3916.92    162.91 o
  -3   6  11     4048.86     4027.31    133.95 o
  -2   6  11      526.97      549.06     43.74 o
  -1   6  11      262.82      232.54     25.87 o
   0   6  11     4344.42     4479.06    111.85 o
   1   6  11      253.91      190.09     35.43 o
   2   6  11      514.64      457.67     38.08 o
   3   6  11     3999.88     3748.61    138.09 o
   4   6  11     3909.22     4077.79    146.20 o
   5   6  11       45.84      110.32     25.47 o
   6   6  11      584.76      681.06     59.61 o
   7   6  11      255.89      250.17     40.26 o
   8   6  11       52.47       24.73     72.72 o
   9   6  11      103.69      112.85     40.96 o
  -9   7  11       63.48      126.26     24.45 o
  -8   7  11      664.42      775.93     85.54 o
  -7   7  11      903.20      841.27     57.05 o
  -6   7  11      361.35      370.06     43.73 o
  -5   7  11      594.79      647.96     51.78 o
  -4   7  11     8019.31     8039.81    145.97 o
  -3   7  11      877.90      806.74     54.23 o
  -2   7  11     5133.79     4855.69     87.56 o
  -1   7  11     3119.87     3199.48    120.76 o
   0   7  11     2327.12     2199.75     95.98 o
   1   7  11     3151.38     3479.23    138.85 o
   2   7  11     5089.31     5431.42    147.84 o
   3   7  11      885.80      860.82    104.24 o
   4   7  11     8001.09     7764.96    195.48 o
   5   7  11      534.71      583.17     56.53 o
   6   7  11      369.01      383.10     57.65 o
   7   7  11      894.30      995.17     73.00 o
   8   7  11      667.33      533.33     65.92 o
   9   7  11       71.33       90.74    136.85 o
  -9   8  11       38.98      117.14     22.51 o
  -8   8  11      259.78      243.05     55.51 o
  -7   8  11      597.90      551.04     76.16 o
  -6   8  11     1056.59     1009.16     52.63 o
  -5   8  11      799.66      827.87     56.43 o
  -4   8  11     1414.32     1541.78     51.92 o
  -3   8  11      128.64       98.42     13.98 o
  -2   8  11      496.48      454.59     39.17 o
  -1   8  11     1170.14     1158.23     76.77 o
   0   8  11     4426.69     4331.93    111.78 o
   1   8  11     1193.44     1147.27     88.98 o
   2   8  11      471.73      510.74     71.59 o
   3   8  11      128.08      251.95     38.16 o
   4   8  11     1426.91     1458.52     81.39 o
   5   8  11      842.61      735.33     71.21 o
   6   8  11     1051.51     1029.72    117.63 o
   7   8  11      589.96      538.17     65.14 o
   8   8  11      261.22      372.68     63.26 o
   9   8  11       38.32      169.58     38.67 o
  -9   9  11      278.51      349.19     51.62 o
  -8   9  11      421.80      313.03     45.37 o
  -7   9  11      134.67       86.59     36.25 o
  -6   9  11      764.63      717.30     52.26 o
  -5   9  11     1950.01     1826.23     93.60 o
  -4   9  11      280.77      246.37     25.03 o
  -3   9  11      763.23      699.57     46.99 o
  -2   9  11      407.85      361.10     34.52 o
  -1   9  11     2841.29     2857.14    104.28 o
   0   9  11       15.58       35.75     13.35 o
   1   9  11     2917.18     2770.93    111.70 o
   2   9  11      427.53      383.55     48.19 o
   3   9  11      740.16      681.47     68.82 o
   4   9  11      281.75      357.86     42.48 o
   5   9  11     1888.40     1804.45    105.57 o
   6   9  11      730.92      699.84     67.08 o
   7   9  11      142.03       89.52     39.57 o
   8   9  11      432.70      298.09     54.46 o
   9   9  11      261.18      454.22    128.34 o
  -8  10  11       52.92      154.14     40.80 o
  -7  10  11       33.30       99.82     22.84 o
  -6  10  11      705.38      748.41     57.77 o
  -5  10  11      184.02      190.67     31.93 o
  -4  10  11      522.44      538.78     50.58 o
  -3  10  11     1268.41     1122.45     63.00 o
  -2  10  11      458.24      429.30     44.60 o
  -1  10  11      360.09      289.15     30.23 o
   0  10  11     3051.84     2916.95    124.26 o
   1  10  11      331.54      324.47     38.42 o
   2  10  11      478.71      483.10     60.67 o
   3  10  11     1256.96     1097.31     89.97 o
   4  10  11      512.09      732.44     64.62 o
   5  10  11      218.54      203.71     34.65 o
   6  10  11      718.15      861.59     64.26 o
   7  10  11       30.92       99.91     22.22 o
   8  10  11       51.69      100.22     29.09 o
  -8  11  11      229.01      324.15     48.05 o
  -7  11  11      721.78      713.11     65.92 o
  -6  11  11      109.55      127.04     25.35 o
  -5  11  11      636.36      606.56     41.50 o
  -4  11  11     3075.33     3055.14     86.01 o
  -3  11  11      441.65      492.30     49.23 o
  -2  11  11     2256.15     2254.07     91.40 o
  -1  11  11     2089.63     1871.63    118.37 o
   0  11  11       38.18       44.91     19.71 o
   1  11  11     2112.42     1789.32    196.62 o
   2  11  11     2226.72     2346.26     78.78 o
   3  11  11      447.10      535.75     95.28 o
   4  11  11     3121.29     3205.60    140.13 o
   5  11  11      604.59      665.69     62.17 o
   6  11  11      108.39      103.18     41.31 o
   7  11  11      708.62      764.10     75.93 o
   8  11  11      235.18      184.98     39.75 o
  -8  12  11       35.19      137.60     40.26 o
  -7  12  11      148.45      148.70     45.12 o
  -6  12  11      800.00      865.58     60.30 o
  -5  12  11      757.50      815.94     65.36 o
  -4  12  11      765.81      865.44     60.56 o
  -3  12  11     1299.60     1387.17     80.51 o
  -2  12  11      138.79      145.58     46.12 o
  -1  12  11     1822.36     1976.98    102.76 o
   0  12  11     3389.16     3249.44    104.13 o
   1  12  11     1885.86     1976.62    165.95 o
   2  12  11      144.41       93.99     26.79 o
   3  12  11     1269.82     1286.57    117.80 o
   4  12  11      691.59      588.52     76.45 o
   5  12  11      765.89      781.90     86.28 o
   6  12  11      795.14      888.65     85.07 o
   7  12  11      155.78      157.06     36.25 o
   8  12  11       34.89       84.14     37.40 o
  -7  13  11      557.97      527.98     50.04 o
  -6  13  11      595.82      556.85     47.97 o
  -5  13  11      724.37      671.37     54.40 o
  -4  13  11      217.84      229.56     30.62 o
  -3  13  11      265.33      387.67     44.83 o
  -2  13  11       59.42      152.50     25.25 o
  -1  13  11     1896.27     2007.65     76.70 o
   0  13  11      242.05      241.75     34.05 o
   1  13  11     1905.66     2001.50    103.29 o
   2  13  11       67.23      122.57     30.17 o
   3  13  11      224.68      133.79     29.69 o
   4  13  11      221.18      352.02     65.59 o
   5  13  11      725.23      639.23     84.33 o
   6  13  11      576.38      562.12     68.49 o
   7  13  11      561.55      563.18    112.91 o
  -7  14  11       25.72       88.22     18.80 o
  -6  14  11     1305.75     1156.28    101.11 o
  -5  14  11      421.22      324.84     40.67 o
  -4  14  11      690.63      800.87     84.20 o
  -3  14  11      364.39      401.69     41.59 o
  -2  14  11     1009.29     1013.89     84.48 o
  -1  14  11       25.20      131.29     25.82 o
   0  14  11     2297.70     2279.48     99.52 o
   1  14  11       25.42      125.59     33.75 o
   2  14  11     1034.68     1040.29     84.76 o
   3  14  11      342.23      359.52     66.58 o
   4  14  11      708.97      761.34     89.25 o
   5  14  11      406.07      405.42     72.36 o
   6  14  11     1308.44     1297.38    142.44 o
   7  14  11       24.67      103.60     39.85 o
  -7  15  11       86.07      101.68     27.70 o
  -6  15  11       46.58       47.21     18.09 o
  -5  15  11      467.32      517.76     67.85 o
  -4  15  11      837.72      959.08     68.08 o
  -3  15  11      657.00      628.78     54.09 o
  -2  15  11      419.85      632.63     54.42 o
  -1  15  11      701.98      690.38     54.17 o
   0  15  11        2.67       50.14     31.46 o
   1  15  11      688.17      600.07     74.68 o
   2  15  11      415.31      476.61     64.98 o
   3  15  11      678.02      606.91    120.66 o
   4  15  11      847.72      726.92    128.68 o
   5  15  11      484.36      509.70     75.32 o
   6  15  11       45.60       83.52     38.77 o
   7  15  11       78.38      133.13     46.04 o
  -6  16  11      250.40      216.48     47.18 o
  -5  16  11      620.49      513.85     50.20 o
  -4  16  11       40.40      114.56     24.11 o
  -3  16  11     1702.09     1755.32    122.55 o
  -2  16  11      379.29      331.13     38.76 o
  -1  16  11      323.06      304.90     35.92 o
   0  16  11       25.99       79.93     28.09 o
   1  16  11      342.47      371.95     52.88 o
   2  16  11      391.60      452.83     74.90 o
   3  16  11     1714.88     1442.46    110.28 o
   4  16  11       40.37       65.94     38.04 o
   5  16  11      618.63      366.01    124.70 o
   6  16  11      252.71      189.67     57.09 o
  -5  17  11      282.74      179.27     33.51 o
  -4  17  11        7.62       51.73     32.73 o
  -3  17  11      383.44      390.95     55.89 o
  -2  17  11      402.75      344.66     63.01 o
  -1  17  11      370.14      268.70     43.74 o
   0  17  11       51.75      105.54     24.56 o
   1  17  11      377.87      339.39     51.95 o
   2  17  11      407.26      404.56     67.68 o
   3  17  11      348.06      327.78     83.31 o
   4  17  11        6.38      108.26     33.67 o
   5  17  11      280.82      298.90    126.68 o
  -5  18  11      176.55      128.12     34.51 o
  -4  18  11      285.10      304.77     37.73 o
  -3  18  11      209.21      199.08     42.55 o
  -2  18  11     1110.62     1057.45     86.04 o
  -1  18  11      102.62      153.32     31.89 o
   0  18  11      370.54      526.96     61.89 o
   1  18  11      102.69      167.44     66.50 o
   2  18  11     1118.46     1000.84     98.77 o
   3  18  11      206.80      204.31    119.48 o
   4  18  11      294.75      351.04     74.09 o
   5  18  11      170.59      130.29     44.40 o
  -4  19  11      841.17      730.03     99.41 o
  -3  19  11      366.02      269.70     35.70 o
  -2  19  11      833.22      938.82    105.47 o
  -1  19  11      210.54      225.72     34.15 o
   0  19  11        1.68       51.45     28.87 o
   1  19  11      211.57      227.38     68.70 o
   2  19  11      818.62      595.29     90.69 o
   3  19  11      362.87      516.98     97.38 o
   4  19  11      837.16     1183.69    127.70 o
  -3  20  11      998.37      964.72     95.29 o
  -2  20  11       35.38       74.28     28.34 o
  -1  20  11      439.82      514.88     88.69 o
   0  20  11        1.08       76.38     23.14 o
   1  20  11      440.11      377.83     58.90 o
   2  20  11       36.63      209.89     69.09 o
   3  20  11     1013.73      953.60    116.18 o
   0  21  11      101.27      117.23     47.05 o
   0   0  12    12930.00    12435.28    321.19 o
   1   0  12      459.81      535.24     54.34 o
   2   0  12      344.00      251.66     36.97 o
   3   0  12      514.08      559.91     41.39 o
   4   0  12      174.66      175.54     21.99 o
   5   0  12      548.24      432.26     61.28 o
   6   0  12     1028.34     1062.65     97.08 o
   7   0  12      424.00      480.01     58.05 o
   8   0  12      138.33      110.35     44.93 o
   9   0  12      512.41      539.77    100.40 o
  -9   1  12      545.92      540.50     86.96 o
  -8   1  12     1678.59     1538.27    103.78 o
  -7   1  12      767.58      902.52     75.40 o
  -6   1  12      539.59      649.67     68.24 o
  -5   1  12      426.01      426.25     54.26 o
  -4   1  12      350.19      263.19     40.56 o
  -3   1  12      658.93      609.99     62.76 o
  -2   1  12     3302.06     3239.30    118.08 o
  -1   1  12     1470.55     1357.49     77.27 o
   0   1  12     3291.80     3064.82    219.77 o
   1   1  12     1456.62     1192.25     99.83 o
   2   1  12     3331.47     3419.88    152.99 o
   3   1  12      713.92      734.97     53.69 o
   4   1  12      351.68      312.38     34.62 o
   5   1  12      455.80      420.95     44.65 o
   6   1  12      497.11      354.73     67.80 o
   7   1  12      771.59      896.48     89.11 o
   8   1  12     1659.80     1725.67    121.93 o
   9   1  12      554.96      593.89    129.29 o
  -9   2  12      116.02      132.10     32.47 o
  -8   2  12      412.69      416.85     57.23 o
  -7   2  12     2252.40     2327.31    177.44 o
  -6   2  12      428.90      400.62     47.70 o
  -5   2  12      962.39      986.89     81.50 o
  -4   2  12      332.46      353.81     51.40 o
  -3   2  12      216.05      162.50     32.22 o
  -2   2  12      441.51      452.31     59.80 o
  -1   2  12    12800.71    13289.78    157.59 o
   0   2  12     1724.93     1736.28    107.87 o
   1   2  12    12809.12    13198.30    253.22 o
   2   2  12      430.46      477.13     49.34 o
   3   2  12      223.08      290.19     33.61 o
   4   2  12      362.09      260.36     43.15 o
   5   2  12     1026.77     1098.57     76.42 o
   6   2  12      398.10      380.42     40.39 o
   7   2  12     2263.88     2235.11    126.53 o
   8   2  12      417.01      389.28     60.84 o
   9   2  12      106.36      176.91     41.47 o
  -9   3  12      196.31      214.03     59.83 o
  -8   3  12     1810.24     1654.55    150.26 o
  -7   3  12      612.06      584.32     98.65 o
  -6   3  12     1564.87     1475.66    148.23 o
  -5   3  12      183.07      227.76     74.95 o
  -4   3  12     2311.12     2181.53     96.83 o
  -3   3  12     1038.50     1015.62     73.41 o
  -2   3  12     4157.44     4137.42     99.45 o
  -1   3  12      704.65      745.61     53.93 o
   0   3  12    11530.32    11416.85    155.23 o
   1   3  12      671.84      787.66     58.36 o
   2   3  12     4148.17     4348.00     99.99 o
   3   3  12     1035.35     1266.46     90.97 o
   4   3  12     2291.02     2249.98    112.25 o
   5   3  12      182.87      151.02     25.37 o
   6   3  12     1640.35     1652.74     83.12 o
   7   3  12      611.30      718.29     63.90 o
   8   3  12     1841.48     1813.62    163.45 o
   9   3  12      197.70      155.03     61.62 o
  -9   4  12      184.70      179.51     33.44 o
  -8   4  12       92.83      229.33     52.28 o
  -7   4  12      754.33      713.86     71.83 o
  -6   4  12     1489.37     1393.44     95.64 o
  -5   4  12       72.25       53.03     15.38 o
  -4   4  12       65.46       79.55     25.56 o
  -3   4  12     1897.56     1825.01     70.74 o
  -2   4  12     1209.98     1086.31     63.98 o
  -1   4  12     1760.81     1713.23     87.20 o
   0   4  12    16327.34    16610.77    180.68 o
   1   4  12     1774.80     1997.54    129.39 o
   2   4  12     1223.47     1138.06    123.68 o
   3   4  12     1919.11     1966.16    125.83 o
   4   4  12       82.62      161.66     36.56 o
   5   4  12       71.72       80.64     19.76 o
   6   4  12     1524.45     1524.58     91.80 o
   7   4  12      753.19      843.28     64.12 o
   8   4  12       93.62      228.10     44.75 o
   9   4  12      178.58      159.61     39.59 o
  -9   5  12       92.94      137.10     30.64 o
  -8   5  12     1729.99     1772.75    132.29 o
  -7   5  12      573.21      538.25     60.97 o
  -6   5  12      331.10      295.64     57.89 o
  -5   5  12      862.21      873.06     62.36 o
  -4   5  12      206.66      278.55     32.40 o
  -3   5  12      711.04      609.28     53.29 o
  -2   5  12     1569.54     1514.29     87.50 o
  -1   5  12     3335.49     3249.07    103.62 o
   0   5  12     3086.54     3167.07    104.27 o
   1   5  12     3305.15     3143.52    138.66 o
   2   5  12     1644.39     1648.61    101.95 o
   3   5  12      694.31      645.15     47.77 o
   4   5  12      236.94      233.70     47.06 o
   5   5  12      870.36      889.71     72.87 o
   6   5  12      342.04      342.57     62.81 o
   7   5  12      546.04      592.88     66.97 o
   8   5  12     1741.21     1668.88    149.38 o
   9   5  12       93.50       89.75     44.88 o
  -9   6  12      103.62      169.72     59.21 o
  -8   6  12      633.61      610.05     59.47 o
  -7   6  12     2264.99     2195.65    130.66 o
  -6   6  12      893.77      667.50     77.28 o
  -5   6  12       26.04       64.70     19.34 o
  -4   6  12       43.22      122.33     20.62 o
  -3   6  12      664.43      719.93     51.12 o
  -2   6  12     2359.43     2302.31    119.64 o
  -1   6  12     4404.12     4343.43    146.51 o
   0   6  12     2422.00     2431.85     87.01 o
   1   6  12     4386.89     4247.72    140.43 o
   2   6  12     2350.75     2369.06     99.90 o
   3   6  12      664.95      568.91     49.97 o
   4   6  12       47.05      106.47     29.36 o
   5   6  12       43.52      134.64     67.51 o
   6   6  12      901.57      897.88     70.67 o
   7   6  12     2275.25     2419.11    141.07 o
   8   6  12      617.17      621.73     73.49 o
   9   6  12       91.14      175.71     64.32 o
  -9   7  12      417.98      414.41     59.07 o
  -8   7  12     1001.90      870.33     84.73 o
  -7   7  12       10.79       70.63     33.09 o
  -6   7  12     2319.75     2415.16     95.17 o
  -5   7  12      250.37      244.17     34.03 o
  -4   7  12     1433.30     1524.13     57.23 o
  -3   7  12      350.83      259.71     43.53 o
  -2   7  12     1116.01     1072.31     84.17 o
  -1   7  12      388.93      423.75     40.31 o
   0   7  12    29701.56    28830.45   1010.22 o
   1   7  12      402.73      359.18     44.24 o
   2   7  12     1112.32     1101.73     84.60 o
   3   7  12      337.22      270.25     40.34 o
   4   7  12     1382.81     1476.81     69.19 o
   5   7  12      232.35      343.73     48.97 o
   6   7  12     2348.54     2672.88    106.15 o
   7   7  12        8.51       69.14     22.23 o
   8   7  12     1017.70      915.51     92.74 o
   9   7  12      416.30      394.43     89.51 o
  -9   8  12      924.87      748.03     93.91 o
  -8   8  12      291.56      245.00     42.76 o
  -7   8  12     1456.48     1512.10    103.27 o
  -6   8  12     1109.54     1051.98     54.54 o
  -5   8  12      110.38      105.09     25.94 o
  -4   8  12      118.69      133.65     18.34 o
  -3   8  12     3680.72     3839.97     91.89 o
  -2   8  12     1192.60     1254.51     79.70 o
  -1   8  12     1507.66     1638.87     95.23 o
   0   8  12     6888.58     6831.44    137.12 o
   1   8  12     1477.26     1478.30    121.76 o
   2   8  12     1121.66     1070.92     91.04 o
   3   8  12     3703.54     3462.70    195.81 o
   4   8  12      100.04      123.76     39.64 o
   5   8  12      101.91       84.24     34.66 o
   6   8  12     1102.33     1072.48     71.55 o
   7   8  12     1457.75     1477.23    120.13 o
   8   8  12      289.97      178.44     40.38 o
   9   8  12      950.79      720.34    107.76 o
  -8   9  12      767.28      714.67     69.51 o
  -7   9  12      598.31      614.85     89.76 o
  -6   9  12       14.89      133.01     27.42 o
  -5   9  12     1424.07     1352.59     66.70 o
  -4   9  12      176.33      136.44     38.32 o
  -3   9  12      481.71      476.09     49.04 o
  -2   9  12      686.57      649.60     52.04 o
  -1   9  12     1631.48     1612.13    105.55 o
   0   9  12      631.35      686.84     51.83 o
   1   9  12     1646.55     1742.85    104.72 o
   2   9  12      739.83      703.26     65.62 o
   3   9  12      490.38      450.89     63.97 o
   4   9  12      193.37      165.49     31.47 o
   5   9  12     1447.01     1541.70     96.81 o
   6   9  12       12.22      131.20     24.10 o
   7   9  12      601.03      649.27     66.45 o
   8   9  12      743.29      745.01    100.35 o
  -8  10  12      208.39      225.92     37.14 o
  -7  10  12     1140.60     1015.56     95.67 o
  -6  10  12        4.98       85.64     19.85 o
  -5  10  12      115.47      107.87     21.32 o
  -4  10  12      128.68       86.29     16.71 o
  -3  10  12      548.69      500.22     58.14 o
  -2  10  12      212.06      221.65     26.64 o
  -1  10  12     3681.01     3635.87     93.30 o
   0  10  12      100.18      104.46     20.56 o
   1  10  12     3801.35     3506.69     97.37 o
   2  10  12      218.59      191.71     31.39 o
   3  10  12      573.05      583.47     73.12 o
   4  10  12      129.41      134.96     26.77 o
   5  10  12      100.59      172.74     31.27 o
   6  10  12        4.15       46.82     16.27 o
   7  10  12     1171.54     1111.09    106.71 o
   8  10  12      217.15      161.73     62.07 o
  -8  11  12      227.47      271.44     57.87 o
  -7  11  12      247.27      182.00     25.96 o
  -6  11  12     1516.59     1610.28     94.84 o
  -5  11  12       90.12      103.77     14.88 o
  -4  11  12       77.68       91.03     27.52 o
  -3  11  12     1170.34     1031.58     67.88 o
  -2  11  12      108.45      107.17     40.83 o
  -1  11  12     2793.11     2585.17    113.96 o
   0  11  12    10952.27    11220.46    196.47 o
   1  11  12     2733.60     2879.34    135.84 o
   2  11  12       88.59      120.65     36.71 o
   3  11  12     1201.88     1214.92     86.70 o
   4  11  12       81.55       84.91     22.44 o
   5  11  12       83.19      119.77     29.94 o
   6  11  12     1548.27     1698.99     78.49 o
   7  11  12      245.70      194.76     35.06 o
   8  11  12      228.66      154.29     77.33 o
  -7  12  12     1189.53     1321.25    111.51 o
  -6  12  12      334.22      257.44     37.88 o
  -5  12  12      206.93      158.60     39.95 o
  -4  12  12      466.25      392.41     52.14 o
  -3  12  12     2168.76     2398.44    109.24 o
  -2  12  12      740.42      669.67     57.03 o
  -1  12  12     3645.37     3755.20    124.90 o
   0  12  12     2543.77     2274.95     83.24 o
   1  12  12     3585.17     3666.26    121.65 o
   2  12  12      697.92      658.96     66.72 o
   3  12  12     2202.38     1956.04     91.93 o
   4  12  12      484.58      572.24     65.73 o
   5  12  12      197.08      279.17     56.65 o
   6  12  12      338.20      425.13     55.95 o
   7  12  12     1159.62     1101.61     95.28 o
  -7  13  12      350.71      216.38     81.20 o
  -6  13  12       57.90      101.00     37.57 o
  -5  13  12     1318.89     1317.94     87.48 o
  -4  13  12       37.63       83.51     22.83 o
  -3  13  12      173.43      194.52     52.45 o
  -2  13  12      455.49      431.07     45.77 o
  -1  13  12     3600.89     3446.58    122.57 o
   0  13  12      457.50      524.68     70.74 o
   1  13  12     3589.59     3464.24    133.99 o
   2  13  12      457.00      385.62    124.67 o
   3  13  12      174.60       73.43     61.35 o
   4  13  12       42.63      218.62     57.13 o
   5  13  12     1320.42     1304.04    119.55 o
   6  13  12       54.63       74.31     32.11 o
   7  13  12      346.37      289.97     51.47 o
  -7  14  12      326.49      200.53     29.40 o
  -6  14  12      722.01      621.22     70.95 o
  -5  14  12        3.96       91.74     22.27 o
  -4  14  12      636.17      643.77     57.78 o
  -3  14  12      578.96      501.11     49.39 o
  -2  14  12     1425.26     1487.39     97.55 o
  -1  14  12      725.73      700.53     58.05 o
   0  14  12      930.82      949.92     72.15 o
   1  14  12      759.67      686.36     73.24 o
   2  14  12     1398.57     1145.02    100.45 o
   3  14  12      602.10      518.65    117.77 o
   4  14  12      620.99      613.60     79.48 o
   5  14  12        2.33      174.56     46.85 o
   6  14  12      732.12      658.01     82.32 o
   7  14  12      325.38      217.33     62.34 o
  -6  15  12      701.36      675.57     87.75 o
  -5  15  12      210.82      247.62     36.31 o
  -4  15  12      185.51      199.91     47.75 o
  -3  15  12      497.15      552.36     57.15 o
  -2  15  12      872.70      867.74     60.50 o
  -1  15  12      308.09      318.37     36.02 o
   0  15  12     1366.23     1325.48     78.68 o
   1  15  12      290.59      278.98     67.77 o
   2  15  12      854.91      962.72     99.66 o
   3  15  12      503.41      559.88    107.06 o
   4  15  12      204.77      275.21     91.57 o
   5  15  12      224.26      256.51     47.14 o
   6  15  12      683.23      573.05     84.71 o
  -6  16  12       46.88      114.53     24.65 o
  -5  16  12       85.94      140.87     26.93 o
  -4  16  12       85.55      130.85     23.54 o
  -3  16  12      208.15      267.12     43.44 o
  -2  16  12      268.05      255.83     77.60 o
  -1  16  12     1640.76     1792.08    107.07 o
   0  16  12       50.99       79.23     27.38 o
   1  16  12     1617.97     1429.34    130.55 o
   2  16  12      264.40      275.80     59.69 o
   3  16  12      229.22      397.62     88.98 o
   4  16  12       88.94      131.19     35.54 o
   5  16  12       78.82       87.25     32.01 o
   6  16  12       50.54       51.82     45.51 o
  -5  17  12      143.41      162.63     27.07 o
  -4  17  12       90.58      152.33     28.12 o
  -3  17  12       22.08       90.34     23.10 o
  -2  17  12      167.61      192.41     30.70 o
  -1  17  12      718.67      671.94     64.80 o
   0  17  12       78.54       82.48     32.83 o
   1  17  12      716.45      835.34    102.19 o
   2  17  12      155.16      147.27     33.64 o
   3  17  12       24.30      128.12     43.22 o
   4  17  12       85.23       99.26     85.22 o
   5  17  12      139.26      196.78     49.50 o
  -4  18  12      196.30      227.58     34.72 o
  -3  18  12      398.85      355.93     59.87 o
  -2  18  12      699.71      700.89     75.08 o
  -1  18  12      335.65      267.99     39.36 o
   0  18  12      370.66      413.82     95.08 o
   1  18  12      335.08      202.72     61.19 o
   2  18  12      675.34      525.06    136.10 o
   3  18  12      389.76      536.89    101.22 o
   4  18  12      200.63      155.36     46.48 o
  -3  19  12      153.59      238.83     38.46 o
  -2  19  12      557.06      523.89     64.17 o
  -1  19  12      145.87      209.20     33.27 o
   0  19  12     1165.15     1000.19     90.20 o
   1  19  12      146.41      178.95     51.28 o
   2  19  12      576.36      429.34     88.00 o
   3  19  12      162.05      186.41     64.44 o
  -2  20  12      213.45      201.91     34.88 o
  -1  20  12      807.67      904.86    109.56 o
   0  20  12       63.75      107.18     49.97 o
   1  20  12      796.51      652.42     99.60 o
   2  20  12      213.74      268.80    122.27 o
   1   0  13     1073.07     1039.24     90.48 o
   2   0  13     2680.88     2877.86    129.94 o
   3   0  13      251.71      216.96     24.77 o
   4   0  13     2619.96     2690.72     95.44 o
   5   0  13      158.54      231.50     37.10 o
   6   0  13      554.12      597.63     60.58 o
   7   0  13      235.33      309.44     46.27 o
   8   0  13     1816.33     1806.33    134.46 o
   9   0  13       28.96       35.30     54.42 o
  -9   1  13      529.74      401.42     64.65 o
  -8   1  13      129.86      160.61     33.12 o
  -7   1  13       34.55      103.30     50.93 o
  -6   1  13      838.04      874.99     79.17 o
  -5   1  13     3107.29     3072.90    137.82 o
  -4   1  13      401.87      379.80     41.67 o
  -3   1  13      645.27      692.47     57.72 o
  -2   1  13      400.50      449.16     41.95 o
  -1   1  13     2052.93     1844.92    115.05 o
   0   1  13     3556.70     3788.05    153.96 o
   1   1  13     2062.55     2025.15    110.06 o
   2   1  13      414.20      458.13     44.32 o
   3   1  13      625.65      649.65     54.98 o
   4   1  13      420.29      462.69     43.91 o
   5   1  13     3002.16     2708.52    163.79 o
   6   1  13      858.39      875.79     87.57 o
   7   1  13       28.20       77.18     28.84 o
   8   1  13      131.99      159.27     34.46 o
   9   1  13      543.46      598.08     74.58 o
  -9   2  13      635.59      339.76    182.71 o
  -8   2  13      156.80      248.17     54.25 o
  -7   2  13     1756.14     1566.13    117.11 o
  -6   2  13      894.03      909.62     89.67 o
  -5   2  13      248.12      268.72     39.71 o
  -4   2  13      403.72      382.32     46.84 o
  -3   2  13      436.51      444.04     36.34 o
  -2   2  13       49.94       79.04     22.49 o
  -1   2  13     2398.63     2437.58    103.70 o
   0   2  13      320.57      189.94     28.10 o
   1   2  13     2416.67     2528.27    103.02 o
   2   2  13       50.13       77.13     27.06 o
   3   2  13      421.63      520.38     51.48 o
   4   2  13      414.34      543.59     49.75 o
   5   2  13      260.67      241.37     32.07 o
   6   2  13      877.91      990.55     77.75 o
   7   2  13     1744.46     1684.63    116.19 o
   8   2  13      145.32      139.04     31.15 o
   9   2  13      625.24      561.62     72.57 o
  -9   3  13      120.45      156.33     26.67 o
  -8   3  13      676.23      678.71     90.10 o
  -7   3  13      470.45      394.86     67.83 o
  -6   3  13      366.30      391.80     60.72 o
  -5   3  13      276.13      203.00     41.55 o
  -4   3  13     1510.32     1452.99     76.38 o
  -3   3  13     1283.25     1029.09     84.56 o
  -2   3  13      793.69      827.69     57.13 o
  -1   3  13     2160.35     2100.38    102.02 o
   0   3  13     2115.99     2237.77    114.69 o
   1   3  13     2169.68     2211.90    119.39 o
   2   3  13      771.00      674.55     49.52 o
   3   3  13     1336.52     1254.98     87.27 o
   4   3  13     1514.79     1534.30     55.88 o
   5   3  13      242.80      266.94     37.46 o
   6   3  13      366.87      364.99     38.35 o
   7   3  13      451.03      464.49     60.39 o
   8   3  13      672.10      685.12     79.84 o
   9   3  13      115.14      135.68     29.03 o
  -9   4  13       61.67       83.65     72.34 o
  -8   4  13     1557.25     1307.56    175.35 o
  -7   4  13      407.41      524.35     73.84 o
  -6   4  13      122.78      103.19     64.43 o
  -5   4  13       72.50       54.49     25.20 o
  -4   4  13     5509.47     5276.80    198.63 o
  -3   4  13      210.93      144.48     31.90 o
  -2   4  13     8667.99     9012.23    152.45 o
  -1   4  13     1038.94      983.83     67.52 o
   0   4  13      687.20      668.59     49.31 o
   1   4  13     1068.83      965.00    102.75 o
   2   4  13     8630.39     8878.05    210.10 o
   3   4  13      194.81      211.21     38.02 o
   4   4  13     5512.98     5963.58    127.25 o
   5   4  13       79.04      100.92     19.42 o
   6   4  13      108.89      115.03     50.94 o
   7   4  13      418.01      455.63     57.04 o
   8   4  13     1543.67     1573.29    140.54 o
   9   4  13       62.85      182.17     32.45 o
  -9   5  13      229.34      143.28     42.27 o
  -8   5  13      123.15      163.49     57.32 o
  -7   5  13      536.03      512.08    127.67 o
  -6   5  13      970.68      954.76     68.23 o
  -5   5  13      844.77     1061.62     92.46 o
  -4   5  13     1001.98      942.84     65.34 o
  -3   5  13     4162.13     4024.92     73.67 o
  -2   5  13     1109.98     1024.85     60.91 o
  -1   5  13     3567.80     3426.89    105.24 o
   0   5  13    11685.00    11849.38    192.13 o
   1   5  13     3592.99     3444.66    141.75 o
   2   5  13     1086.75     1092.17     80.57 o
   3   5  13     4082.02     3870.08    140.40 o
   4   5  13     1052.04     1045.25     66.51 o
   5   5  13      806.33      808.58     60.40 o
   6   5  13      985.75      917.00     54.31 o
   7   5  13      554.65      627.87     70.63 o
   8   5  13      128.41      150.91     41.20 o
   9   5  13      231.21      224.72     56.17 o
  -9   6  13       81.95      168.11     46.50 o
  -8   6  13       17.83      123.88     26.52 o
  -7   6  13      870.65      787.61     78.05 o
  -6   6  13      733.39      712.53     75.04 o
  -5   6  13      972.14     1006.77     83.90 o
  -4   6  13      289.73      275.82     49.97 o
  -3   6  13      132.39      112.73     26.51 o
  -2   6  13      166.62      175.93     27.38 o
  -1   6  13      558.89      483.84     65.06 o
   0   6  13     1831.30     1681.59     80.29 o
   1   6  13      558.07      572.38     63.19 o
   2   6  13      168.09      163.11     34.93 o
   3   6  13      152.79       94.63     35.72 o
   4   6  13      264.27      286.20     32.42 o
   5   6  13     1028.69      965.16     74.51 o
   6   6  13      678.53      566.42     50.76 o
   7   6  13      877.03      696.87     93.64 o
   8   6  13       15.17      102.17     32.54 o
   9   6  13       82.79      160.94     40.19 o
  -8   7  13      349.02      328.32     57.97 o
  -7   7  13     1383.29     1456.01    128.36 o
  -6   7  13      538.03      538.00     56.66 o
  -5   7  13      591.74      523.18     47.28 o
  -4   7  13      187.67      179.44     32.46 o
  -3   7  13      205.88      161.66     36.43 o
  -2   7  13      230.61      220.78     56.10 o
  -1   7  13     4566.46     4671.08     99.13 o
   0   7  13     1911.38     1709.56    104.22 o
   1   7  13     4598.42     4706.08    153.97 o
   2   7  13      229.69      256.18     45.51 o
   3   7  13      220.10      243.04     35.31 o
   4   7  13      173.69      254.39     34.56 o
   5   7  13      535.32      552.90     54.77 o
   6   7  13      542.37      467.02     76.67 o
   7   7  13     1355.81     1521.97     84.60 o
   8   7  13      347.02      256.30     48.86 o
  -8   8  13      329.12      287.21     48.38 o
  -7   8  13      540.80      613.00     78.00 o
  -6   8  13      926.97      871.57     72.42 o
  -5   8  13      121.56      130.17     27.69 o
  -4   8  13     1829.76     1825.52    111.05 o
  -3   8  13      441.75      506.72     39.35 o
  -2   8  13      249.09      222.28     35.53 o
  -1   8  13     1076.30     1139.18     77.90 o
   0   8  13     1805.71     1880.44    118.84 o
   1   8  13     1094.16     1134.33     96.39 o
   2   8  13      269.76      408.12     52.36 o
   3   8  13      467.22      548.18     60.83 o
   4   8  13     1846.33     1851.79     90.18 o
   5   8  13      132.50      165.23     28.99 o
   6   8  13      926.11      780.36     63.76 o
   7   8  13      536.14      438.91     53.55 o
   8   8  13      326.88      299.79     63.67 o
  -8   9  13       34.56      130.82     40.90 o
  -7   9  13      161.64      165.70     46.92 o
  -6   9  13       63.45      143.02     46.57 o
  -5   9  13     1188.76     1162.69     87.36 o
  -4   9  13       95.01      155.02     28.48 o
  -3   9  13     4516.34     4364.63    141.02 o
  -2   9  13      226.72      210.84     37.54 o
  -1   9  13      200.30      213.20     43.64 o
   0   9  13     1029.85     1030.74     69.47 o
   1   9  13      174.88      196.96     31.56 o
   2   9  13      219.41      156.49     61.94 o
   3   9  13     4384.63     4409.35    156.51 o
   4   9  13       88.33      186.23     33.19 o
   5   9  13     1161.92     1243.94     74.91 o
   6   9  13       65.80       79.44     36.52 o
   7   9  13      148.15      133.57     31.81 o
   8   9  13       36.58      133.55     29.76 o
  -8  10  13       16.37       54.52     45.42 o
  -7  10  13      243.66      240.53     53.62 o
  -6  10  13      426.98      391.91     54.38 o
  -5  10  13      682.65      717.68     68.19 o
  -4  10  13     1283.92     1239.91     69.38 o
  -3  10  13      392.66      292.90     45.97 o
  -2  10  13      582.08      531.54     56.34 o
  -1  10  13     1515.58     1477.40    100.69 o
   0  10  13      486.65      472.22     50.65 o
   1  10  13     1452.93     1531.90     84.45 o
   2  10  13      563.15      411.68     61.14 o
   3  10  13      409.84      421.45    109.74 o
   4  10  13     1305.12     1075.63     84.91 o
   5  10  13      730.14      642.54     61.28 o
   6  10  13      417.13      387.39     53.40 o
   7  10  13      240.14      152.90     37.74 o
   8  10  13       17.03      211.95     52.57 o
  -7  11  13      692.10      605.21     74.53 o
  -6  11  13      309.49      341.53     45.17 o
  -5  11  13      222.11      115.28     25.21 o
  -4  11  13       58.99       97.34     22.41 o
  -3  11  13      311.99      269.95     93.60 o
  -2  11  13      243.07      228.11     34.58 o
  -1  11  13      389.56      414.33    105.34 o
   0  11  13       44.93       48.14     25.22 o
   1  11  13      391.21      333.02     94.54 o
   2  11  13      249.78      131.56     58.13 o
   3  11  13      320.97      342.35     83.38 o
   4  11  13       70.08      128.92     30.76 o
   5  11  13      238.19      335.80     48.48 o
   6  11  13      302.16      271.47     47.22 o
   7  11  13      667.08      632.87     91.83 o
  -7  12  13      285.96      326.64     53.32 o
  -6  12  13      333.80      273.29     70.66 o
  -5  12  13      448.97      352.86     47.16 o
  -4  12  13      161.21      177.58     25.85 o
  -3  12  13     1410.21     1279.18     71.88 o
  -2  12  13      831.26      831.09     66.26 o
  -1  12  13     2107.51     2334.32    156.86 o
   0  12  13     1789.48     1564.34    115.76 o
   1  12  13     2158.05     2020.69    108.43 o
   2  12  13      838.47      891.51     72.58 o
   3  12  13     1408.73     1374.75    105.49 o
   4  12  13      159.54      199.59     36.08 o
   5  12  13      439.18      454.01     63.00 o
   6  12  13      311.99      207.13     52.53 o
   7  12  13      307.43      322.63     54.18 o
  -7  13  13      382.04      309.15     70.17 o
  -6  13  13      308.86      213.61     47.18 o
  -5  13  13     1005.21     1044.86     77.49 o
  -4  13  13      128.24      112.60     23.73 o
  -3  13  13     5758.31     5720.13    241.94 o
  -2  13  13      854.97      820.44     53.27 o
  -1  13  13     1528.33     1446.86     82.32 o
   0  13  13      786.61      796.05     72.64 o
   1  13  13     1514.34     1443.88    136.29 o
   2  13  13      882.38      867.45     89.27 o
   3  13  13     5702.46     5718.25    498.82 o
   4  13  13      114.25       77.69     33.26 o
   5  13  13      992.96      897.30    110.33 o
   6  13  13      307.62      313.69     56.69 o
   7  13  13      379.36      338.26     55.70 o
  -6  14  13      324.77      340.19     45.74 o
  -5  14  13      298.83      325.86     40.21 o
  -4  14  13     1834.74     1731.62    117.69 o
  -3  14  13       85.48      125.32     29.59 o
  -2  14  13     3084.91     2917.28    149.77 o
  -1  14  13      549.08      537.83     64.99 o
   0  14  13      587.52      609.35     91.23 o
   1  14  13      550.04      593.88     62.98 o
   2  14  13     3074.67     2932.64    361.63 o
   3  14  13       81.23       96.69     48.48 o
   4  14  13     1829.05     1847.02     96.29 o
   5  14  13      310.02      272.41     69.51 o
   6  14  13      341.53      330.96     61.48 o
  -6  15  13      181.40      158.37     31.17 o
  -5  15  13      156.13      135.74     40.48 o
  -4  15  13       76.73       96.00     19.11 o
  -3  15  13      144.90      182.54     28.69 o
  -2  15  13      215.37      229.55     37.48 o
  -1  15  13       62.84       98.11     31.11 o
   0  15  13        1.93       60.69     20.48 o
   1  15  13       62.40       88.99     65.47 o
   2  15  13      235.34       93.32    151.60 o
   3  15  13      148.58      101.83     51.16 o
   4  15  13       85.86      158.92     47.03 o
   5  15  13      153.10      275.63    109.21 o
   6  15  13      188.17      162.30     40.15 o
  -5  16  13      121.27      102.30     25.81 o
  -4  16  13       93.60      199.01     29.65 o
  -3  16  13      123.98      133.36     29.55 o
  -2  16  13      212.49      229.99     43.26 o
  -1  16  13      282.59      259.64     63.75 o
   0  16  13      180.39      184.03     40.42 o
   1  16  13      278.55      294.97     59.36 o
   2  16  13      213.32      304.30     52.41 o
   3  16  13      120.77       55.79    139.99 o
   4  16  13      100.40      168.67     36.87 o
   5  16  13      120.26      132.13     49.46 o
  -5  17  13      830.05      652.90     71.23 o
  -4  17  13      157.55      246.23     38.78 o
  -3  17  13       40.81      120.97     29.86 o
  -2  17  13      529.63      493.07     54.39 o
  -1  17  13      111.92      108.19     33.67 o
   0  17  13       77.69       92.87     41.03 o
   1  17  13      107.02      190.74     70.00 o
   2  17  13      559.10      559.53     95.19 o
   3  17  13       42.27      107.93     40.21 o
   4  17  13      148.73      140.82     68.63 o
   5  17  13      840.93      863.82    123.68 o
  -4  18  13     1151.14     1092.61    107.67 o
  -3  18  13       95.07      140.12     33.51 o
  -2  18  13     1137.99      973.87     93.45 o
  -1  18  13       73.72      149.33     56.46 o
   0  18  13      108.24      117.64     31.95 o
   1  18  13       80.59      122.64     24.95 o
   2  18  13     1122.04      979.34    148.71 o
   3  18  13       90.61      113.57     51.38 o
   4  18  13     1141.97     1184.09    127.38 o
  -2  19  13       87.51      129.50     51.83 o
  -1  19  13      132.63       87.09     31.95 o
   0  19  13       30.65      141.00     31.97 o
   1  19  13      132.99      214.54     43.07 o
   2  19  13       84.92      188.17     45.39 o
   0   0  14     3100.20     3293.70    205.29 o
   1   0  14      177.85      305.02     51.44 o
   2   0  14        2.64       63.99     20.41 o
   3   0  14      328.73      263.62     30.47 o
   4   0  14        0.44       57.59     21.45 o
   5   0  14      844.97      780.53     86.00 o
   6   0  14       19.59      115.51     28.91 o
   7   0  14      118.56      223.84     63.83 o
   8   0  14     1072.75     1121.53    115.01 o
   9   0  14      196.66      272.90     56.33 o
  -9   1  14      321.12      176.04     76.77 o
  -8   1  14     1011.35      791.79    103.75 o
  -7   1  14      943.46      869.00     84.24 o
  -6   1  14      882.22      939.52     64.13 o
  -5   1  14      397.41      444.24     53.82 o
  -4   1  14       70.25      173.27     31.74 o
  -3   1  14      408.61      456.31     45.71 o
  -2   1  14      559.21      697.52     59.03 o
  -1   1  14     2803.53     2729.62    132.76 o
   0   1  14     5813.20     6012.05    169.85 o
   1   1  14     2773.05     2959.96    129.44 o
   2   1  14      529.91      539.25     53.85 o
   3   1  14      401.94      430.95     42.40 o
   4   1  14       67.58       78.92     19.58 o
   5   1  14      401.28      330.93     34.11 o
   6   1  14      905.24      807.99     63.87 o
   7   1  14      905.53      926.54    130.10 o
   8   1  14     1008.31      898.39    114.80 o
   9   1  14      298.47      342.78     61.63 o
  -9   2  14        3.30      112.35     30.88 o
  -8   2  14      194.20      241.77     48.24 o
  -7   2  14     3428.60     3640.27    285.03 o
  -6   2  14     1463.68     1417.76     97.70 o
  -5   2  14     3606.00     3832.44    228.05 o
  -4   2  14      103.12       86.51     32.20 o
  -3   2  14      184.86      108.10     35.87 o
  -2   2  14      102.97       93.55     29.67 o
  -1   2  14    11815.25    12352.00    254.30 o
   0   2  14     2499.13     2501.62    143.82 o
   1   2  14    11787.36    11755.41    249.40 o
   2   2  14       95.28      135.29     22.96 o
   3   2  14      183.90      179.49     26.57 o
   4   2  14      108.96       71.76     29.52 o
   5   2  14     3588.03     3713.80    206.13 o
   6   2  14     1445.54     1441.33    112.04 o
   7   2  14     3462.14     3738.40    236.48 o
   8   2  14      192.80      228.18     43.23 o
   9   2  14        4.37       97.54     34.30 o
  -9   3  14      223.20      189.58     43.04 o
  -8   3  14     1788.11     1714.14    164.67 o
  -7   3  14      633.49      690.38     73.56 o
  -6   3  14     3039.54     3213.17    184.15 o
  -5   3  14      171.30      159.11     26.83 o
  -4   3  14     1228.13     1140.00    106.08 o
  -3   3  14     1874.47     1760.15    108.08 o
  -2   3  14     2255.44     2246.03    132.39 o
  -1   3  14     1285.91     1215.02     75.73 o
   0   3  14    12336.31    12228.11    263.51 o
   1   3  14     1269.28     1332.66     81.68 o
   2   3  14     2303.45     2428.18    114.55 o
   3   3  14     1799.23     1932.99     94.04 o
   4   3  14     1219.07     1307.24     66.82 o
   5   3  14      162.80      172.42     33.19 o
   6   3  14     3009.56     3117.50    128.69 o
   7   3  14      614.27      678.74     75.37 o
   8   3  14     1811.49     1721.15    147.34 o
   9   3  14      210.88      214.14     41.03 o
  -9   4  14      576.96      572.71     91.25 o
  -8   4  14      159.33      104.81     45.07 o
  -7   4  14      411.90      299.30     63.78 o
  -6   4  14       81.28       95.20     69.21 o
  -5   4  14       74.27      123.62     26.98 o
  -4   4  14     1174.18     1095.14     95.23 o
  -3   4  14     1458.50     1236.59    112.62 o
  -2   4  14      126.32       99.80     23.98 o
  -1   4  14       38.74       74.83     18.45 o
   0   4  14      811.52      818.27     65.75 o
   1   4  14       42.52      122.40     24.45 o
   2   4  14      123.86      177.80     33.56 o
   3   4  14     1498.61     1479.89    119.72 o
   4   4  14     1136.69     1137.24     66.44 o
   5   4  14       77.37      116.79     40.34 o
   6   4  14       86.76      145.36     34.25 o
   7   4  14      408.53      447.66     60.11 o
   8   4  14      155.03      224.89     41.31 o
   9   4  14      602.54      565.78     90.55 o
  -8   5  14      607.00      587.11    131.00 o
  -7   5  14      488.86      522.31     76.51 o
  -6   5  14       44.52       68.77     49.11 o
  -5   5  14      344.39      338.35     52.81 o
  -4   5  14     1169.83     1137.88     60.84 o
  -3   5  14     1734.23     1665.17     64.81 o
  -2   5  14      392.73      429.06     41.71 o
  -1   5  14      564.58      618.70     48.41 o
   0   5  14      809.73      699.04     48.65 o
   1   5  14      571.21      531.06     51.26 o
   2   5  14      422.67      386.28     53.14 o
   3   5  14     1801.14     1915.45     70.91 o
   4   5  14     1215.39     1260.29     71.29 o
   5   5  14      351.41      281.85     31.53 o
   6   5  14       48.35       69.39     26.94 o
   7   5  14      483.33      485.67     85.08 o
   8   5  14      606.61      589.23     74.30 o
  -8   6  14      159.57      156.36     71.28 o
  -7   6  14     2397.18     2280.73    160.83 o
  -6   6  14     1032.02      986.65     68.77 o
  -5   6  14      886.37     1016.69     72.24 o
  -4   6  14      741.08      736.93     60.01 o
  -3   6  14       49.42       91.23     17.81 o
  -2   6  14     1017.26     1037.04     67.26 o
  -1   6  14     3146.43     3279.40    131.69 o
   0   6  14     6598.97     6664.42    114.45 o
   1   6  14     3037.76     3123.66    154.31 o
   2   6  14     1030.82     1166.92     85.24 o
   3   6  14       42.69       77.42     26.35 o
   4   6  14      760.02      760.99     57.40 o
   5   6  14      893.64      955.75     87.10 o
   6   6  14     1027.71      871.56     60.69 o
   7   6  14     2417.43     2260.48    169.88 o
   8   6  14      158.39      293.63     50.73 o
  -8   7  14      496.97      484.08     76.21 o
  -7   7  14      241.21      173.65     78.52 o
  -6   7  14     2959.59     2889.96    176.03 o
  -5   7  14       12.29       69.99     15.55 o
  -4   7  14      630.55      564.17     48.64 o
  -3   7  14      829.69      794.52     57.50 o
  -2   7  14      252.31      279.61     32.69 o
  -1   7  14       32.60       77.81     30.60 o
   0   7  14    13198.55    13295.47    277.36 o
   1   7  14       28.74       27.22     32.73 o
   2   7  14      257.87      312.98     41.06 o
   3   7  14      818.74      828.57     63.24 o
   4   7  14      665.64      770.11     57.58 o
   5   7  14       14.35      123.58     25.14 o
   6   7  14     2984.77     2848.89    211.14 o
   7   7  14      249.81      246.30     47.90 o
   8   7  14      493.10      403.83     66.40 o
  -8   8  14      528.53      412.60    108.46 o
  -7   8  14      383.27      403.84     80.86 o
  -6   8  14      122.24      161.14     41.48 o
  -5   8  14      389.62      325.63     44.74 o
  -4   8  14     1079.37     1011.54     70.25 o
  -3   8  14      785.11      843.40     55.31 o
  -2   8  14      662.48      651.11     61.51 o
  -1   8  14     1710.27     1656.79     70.39 o
   0   8  14      838.03      778.44     63.69 o
   1   8  14     1723.41     1702.61     98.96 o
   2   8  14      598.63      595.80     59.71 o
   3   8  14      813.35      787.88     69.48 o
   4   8  14     1119.21     1129.04     72.98 o
   5   8  14      387.94      399.94     54.60 o
   6   8  14      112.70      153.85     27.89 o
   7   8  14      383.04      363.38     53.09 o
   8   8  14      541.30      380.97     77.72 o
  -8   9  14      259.81      156.06     45.76 o
  -7   9  14       47.40       94.99     51.01 o
  -6   9  14       29.70      109.68     62.56 o
  -5   9  14     1671.27     1315.08     82.30 o
  -4   9  14       79.70       97.42     35.78 o
  -3   9  14     1061.08     1099.91     61.78 o
  -2   9  14      104.10      125.57     23.20 o
  -1   9  14     2603.90     2385.33     87.83 o
   0   9  14       43.45       33.77     17.12 o
   1   9  14     2653.05     2565.55     97.63 o
   2   9  14      110.15       67.04     42.75 o
   3   9  14     1080.40      996.49    102.09 o
   4   9  14       84.40       91.65     19.50 o
   5   9  14     1658.64     1662.41    193.93 o
   6   9  14       29.82      112.81     51.25 o
   7   9  14       51.54      146.05     71.32 o
   8   9  14      255.31      237.95     66.48 o
  -7  10  14      664.74      842.81    120.08 o
  -6  10  14       79.67       88.13     26.01 o
  -5  10  14      320.62      342.13     35.85 o
  -4  10  14     1544.69     1517.83     67.19 o
  -3  10  14      121.26      210.53     31.87 o
  -2  10  14     1227.82     1132.60     78.17 o
  -1  10  14      738.60      716.11     60.43 o
   0  10  14     1016.40      947.46    117.65 o
   1  10  14      755.10      782.78     84.48 o
   2  10  14     1280.71     1288.25     94.17 o
   3  10  14      139.06      112.94     30.48 o
   4  10  14     1519.13     1564.03     99.29 o
   5  10  14      309.25      371.99     48.87 o
   6  10  14       75.26       94.94     26.55 o
   7  10  14      693.80      587.49     66.12 o
  -7  11  14      358.50      325.24     59.77 o
  -6  11  14     1705.06     1655.42    112.56 o
  -5  11  14      230.81      230.64     41.27 o
  -4  11  14      242.33      231.97     49.51 o
  -3  11  14      195.05      175.50     33.99 o
  -2  11  14      177.30      138.55     28.76 o
  -1  11  14      889.22      827.94     61.00 o
   0  11  14     4314.82     4595.22    144.93 o
   1  11  14      852.57      800.68     83.52 o
   2  11  14      136.65      121.84     26.13 o
   3  11  14      193.03      174.76     38.06 o
   4  11  14      264.34      216.97     81.63 o
   5  11  14      229.55      244.55     46.47 o
   6  11  14     1723.02     1557.16    123.70 o
   7  11  14      359.09      332.01     52.40 o
  -7  12  14      318.52      233.70     46.04 o
  -6  12  14      195.55      224.94     35.07 o
  -5  12  14      126.04      101.35     31.67 o
  -4  12  14      493.67      393.85     45.93 o
  -3  12  14       33.56       47.80     35.37 o
  -2  12  14      668.30      680.24     90.88 o
  -1  12  14     1029.65      918.76    107.22 o
   0  12  14        9.00       35.87     23.07 o
   1  12  14     1032.71      892.33     67.60 o
   2  12  14      628.52      593.14     61.71 o
   3  12  14       28.73       49.07     28.69 o
   4  12  14      495.59      475.13     65.24 o
   5  12  14      127.11      163.43     75.76 o
   6  12  14      201.03      230.38     43.73 o
   7  12  14      305.07      376.12     60.72 o
  -6  13  14       20.75      109.71     35.17 o
  -5  13  14       23.36       95.81     26.32 o
  -4  13  14      484.84      498.58     70.72 o
  -3  13  14      156.74      150.01     21.91 o
  -2  13  14      555.81      560.66     56.98 o
  -1  13  14      158.64      181.07     43.70 o
   0  13  14       36.91       67.15     51.23 o
   1  13  14      159.29      177.82     34.10 o
   2  13  14      550.77      590.94     88.25 o
   3  13  14      157.22      185.29     48.53 o
   4  13  14      465.07      489.86     62.78 o
   5  13  14       26.04      190.89     68.79 o
   6  13  14       22.23       67.83     59.68 o
  -6  14  14       44.43       89.36     27.49 o
  -5  14  14      128.86      105.86     26.00 o
  -4  14  14     1086.24      886.98     77.82 o
  -3  14  14      109.62      140.73     27.58 o
  -2  14  14     3111.03     3003.58    190.05 o
  -1  14  14      233.02      168.09     38.35 o
   0  14  14        0.79       53.92     40.41 o
   1  14  14      248.03      178.93     42.98 o
   2  14  14     3180.38     2995.22    182.29 o
   3  14  14      112.69      174.46     52.54 o
   4  14  14     1090.25     1070.08    208.85 o
   5  14  14      123.78      182.17     56.27 o
   6  14  14       48.11       90.71     29.57 o
  -5  15  14       76.49      115.23     24.60 o
  -4  15  14      496.52      453.49     45.86 o
  -3  15  14      108.03       98.62     24.25 o
  -2  15  14      882.86      800.71     75.14 o
  -1  15  14      189.00      274.11     71.82 o
   0  15  14      796.23      894.78    112.18 o
   1  15  14      178.73      195.57     43.52 o
   2  15  14      819.17      848.51    124.97 o
   3  15  14      115.17      142.32     89.47 o
   4  15  14      513.68      596.61     76.58 o
   5  15  14       73.97      230.87     46.55 o
  -5  16  14      205.46      138.08     24.77 o
  -4  16  14      191.52      221.29     41.51 o
  -3  16  14       54.80       57.41     37.13 o
  -2  16  14      310.92      314.45     44.13 o
  -1  16  14      737.55      858.52     89.59 o
   0  16  14       40.22       98.11     46.71 o
   1  16  14      734.64      887.59     83.70 o
   2  16  14      306.82      416.32     58.10 o
   3  16  14       56.81      141.13     60.06 o
   4  16  14      194.59      132.50     79.05 o
   5  16  14      213.57      151.08     57.89 o
  -4  17  14      156.05      174.01     29.62 o
  -3  17  14      181.36      197.77     55.54 o
  -2  17  14      161.84      150.94     30.27 o
  -1  17  14       70.51      142.50     25.17 o
   0  17  14       47.12       91.78     27.49 o
   1  17  14       65.04       80.58     21.87 o
   2  17  14      169.71      270.44     55.86 o
   3  17  14      184.30      143.20     48.48 o
   4  17  14      152.84       95.54     40.46 o
  -3  18  14      249.24      262.87     61.02 o
  -2  18  14      781.67      753.65     86.52 o
  -1  18  14      150.61      176.24     33.92 o
   0  18  14       58.90       89.45     44.85 o
   1  18  14      147.29       88.94     58.87 o
   2  18  14      791.03      970.53    281.00 o
   3  18  14      231.49      278.67     61.67 o
  -1  19  14      602.59      523.95     89.60 o
   0  19  14      286.45      300.95     51.63 o
   1  19  14      619.35      555.31    126.16 o
   1   0  15      959.25     1030.55     77.38 o
   2   0  15     4663.68     4803.38    141.66 o
   3   0  15      242.31      301.75     36.46 o
   4   0  15      870.42     1040.36     84.56 o
   5   0  15      893.32      927.31     73.77 o
   6   0  15      327.34      367.16     49.05 o
   7   0  15       82.80      155.34     35.21 o
   8   0  15     1104.14     1123.10    130.29 o
  -8   1  15       34.39      124.52     53.52 o
  -7   1  15       41.28      164.16     48.32 o
  -6   1  15     1821.16     1876.14    191.44 o
  -5   1  15      490.22      534.81     58.74 o
  -4   1  15      417.84      380.68     57.34 o
  -3   1  15      235.72      204.07     25.73 o
  -2   1  15      614.04      651.99     50.73 o
  -1   1  15     3707.33     4098.68    164.13 o
   0   1  15     2167.84     2419.31    132.85 o
   1   1  15     3749.94     3908.21    123.69 o
   2   1  15      611.79      667.33     53.71 o
   3   1  15      268.64      173.30     25.60 o
   4   1  15      392.71      327.08     44.08 o
   5   1  15      488.43      330.75     88.07 o
   6   1  15     1792.58     1752.37    125.10 o
   7   1  15       41.99      103.52     25.34 o
   8   1  15       37.26      130.75     44.11 o
  -8   2  15      672.95      664.70    184.25 o
  -7   2  15       48.47       95.06     84.79 o
  -6   2  15     1108.43      923.92    117.12 o
  -5   2  15      123.03      202.10     34.59 o
  -4   2  15        1.77       67.07     20.74 o
  -3   2  15       72.53      133.27     22.35 o
  -2   2  15      425.76      497.48     52.63 o
  -1   2  15      634.70      789.26     70.65 o
   0   2  15      105.07      117.24     23.37 o
   1   2  15      657.10      812.74     85.48 o
   2   2  15      413.34      515.02     53.77 o
   3   2  15       84.25      172.30     28.54 o
   4   2  15        2.01       90.95     24.12 o
   5   2  15      124.02      131.83     21.03 o
   6   2  15     1114.80     1228.58    102.63 o
   7   2  15       50.11       48.51     31.15 o
   8   2  15      644.60      710.96     90.96 o
  -8   3  15        7.25      123.09     32.96 o
  -7   3  15      266.77      282.67     81.53 o
  -6   3  15     1776.77     1854.45    125.94 o
  -5   3  15     1178.44     1196.43     94.01 o
  -4   3  15      891.87      928.24     75.24 o
  -3   3  15      884.64      766.87     59.49 o
  -2   3  15      789.96      803.63     57.69 o
  -1   3  15     2019.07     2129.78     99.51 o
   0   3  15     1942.90     2068.83    129.51 o
   1   3  15     1995.55     1990.44    102.44 o
   2   3  15      728.15      760.48     61.03 o
   3   3  15      908.01      903.17     79.03 o
   4   3  15      927.39      940.24     61.63 o
   5   3  15     1204.51     1174.05    101.95 o
   6   3  15     1783.35     1722.88    114.45 o
   7   3  15      261.32      261.15     57.87 o
   8   3  15        6.51       52.70     28.00 o
  -8   4  15      392.84      240.86     68.32 o
  -7   4  15      112.89      121.31     36.26 o
  -6   4  15      634.04      516.23     96.26 o
  -5   4  15     2051.78     2103.76     91.01 o
  -4   4  15     1782.65     2023.83    117.08 o
  -3   4  15      552.15      529.13     42.42 o
  -2   4  15     2415.61     2366.13    105.89 o
  -1   4  15     1112.80     1050.61     64.19 o
   0   4  15        0.37       52.53     31.80 o
   1   4  15     1133.83     1153.91     82.01 o
   2   4  15     2439.84     2443.07     94.99 o
   3   4  15      548.81      568.36     73.08 o
   4   4  15     1716.65     1851.58     75.32 o
   5   4  15     2060.46     1792.74    104.12 o
   6   4  15      635.62      544.75     65.63 o
   7   4  15      112.81      159.77     63.04 o
   8   4  15      395.54      355.36     48.14 o
  -8   5  15       25.21      103.05     48.25 o
  -7   5  15        6.00       41.30     48.32 o
  -6   5  15      917.05      873.83     68.31 o
  -5   5  15      908.12      945.97     63.71 o
  -4   5  15      819.49      741.64     66.88 o
  -3   5  15     1546.14     1470.56     79.06 o
  -2   5  15     1801.59     1702.65     98.14 o
  -1   5  15     2995.62     3064.43     94.08 o
   0   5  15     2769.91     2905.72     80.29 o
   1   5  15     3052.36     3339.97    105.75 o
   2   5  15     1716.91     1717.12     84.48 o
   3   5  15     1541.41     1621.38     79.01 o
   4   5  15      856.87      831.51     58.46 o
   5   5  15      897.02      875.76     50.25 o
   6   5  15      925.70      932.11     81.81 o
   7   5  15        7.96       74.98     22.96 o
   8   5  15       23.42       49.60     23.96 o
  -8   6  15      177.32      147.45     33.86 o
  -7   6  15       70.14      128.64     28.75 o
  -6   6  15     1141.34     1036.56     86.66 o
  -5   6  15      398.12      450.37     77.39 o
  -4   6  15     1300.90     1250.21     79.98 o
  -3   6  15      644.98      686.55     53.98 o
  -2   6  15      793.59      767.77     53.39 o
  -1   6  15      955.95     1018.95     67.83 o
   0   6  15     2826.28     2824.07     94.47 o
   1   6  15     1033.88      962.22     66.82 o
   2   6  15      790.36      870.66     68.55 o
   3   6  15      642.95      659.82     61.91 o
   4   6  15     1271.73     1307.13     88.62 o
   5   6  15      369.57      502.05     52.55 o
   6   6  15     1122.68      904.78     66.36 o
   7   6  15       68.04      119.49     28.85 o
   8   6  15      179.55      214.29     63.43 o
  -8   7  15       49.17      143.68     46.62 o
  -7   7  15      386.21      424.17     64.63 o
  -6   7  15      187.51      161.49     29.77 o
  -5   7  15      921.80      937.97    116.11 o
  -4   7  15     1331.72     1368.23    150.29 o
  -3   7  15      282.94      307.68     51.04 o
  -2   7  15       90.78      146.78     22.00 o
  -1   7  15      180.86      174.87     26.16 o
   0   7  15      126.26       97.03     25.20 o
   1   7  15      175.54      203.51     33.36 o
   2   7  15      110.24      172.94     32.44 o
   3   7  15      283.95      189.77     28.30 o
   4   7  15     1293.99     1374.81     90.61 o
   5   7  15      900.57      858.56     65.68 o
   6   7  15      178.38      139.24     23.47 o
   7   7  15      390.01      370.84     54.27 o
   8   7  15       52.77      146.23     45.87 o
  -8   8  15      367.60      239.76     56.64 o
  -7   8  15      248.52      335.58     68.80 o
  -6   8  15       39.03      124.05     34.22 o
  -5   8  15     1316.61     1096.10    106.91 o
  -4   8  15     2849.15     2914.56    126.54 o
  -3   8  15     1403.04     1394.24     80.01 o
  -2   8  15     4701.46     4797.55    151.38 o
  -1   8  15     1911.73     1936.78     96.74 o
   0   8  15      487.94      387.60     55.82 o
   1   8  15     1920.67     2132.65     99.27 o
   2   8  15     4706.75     4959.92    183.74 o
   3   8  15     1421.22     1287.35     79.41 o
   4   8  15     2820.82     2944.09     99.79 o
   5   8  15     1342.14     1215.89     66.71 o
   6   8  15       42.91       68.38     17.54 o
   7   8  15      250.16      181.21     34.20 o
   8   8  15      357.99      336.09     83.90 o
  -7   9  15      121.40      145.79     33.48 o
  -6   9  15      425.61      560.45    155.82 o
  -5   9  15     1127.00     1040.68    100.08 o
  -4   9  15      474.27      409.20     45.47 o
  -3   9  15    10472.11    10990.86    172.84 o
  -2   9  15      701.83      638.50     67.38 o
  -1   9  15     2609.51     2363.12     83.58 o
   0   9  15     2508.53     2481.31    108.82 o
   1   9  15     2622.97     2746.58    103.50 o
   2   9  15      690.11      751.90     86.39 o
   3   9  15    10453.83    11144.97    395.30 o
   4   9  15      453.09      556.06     53.97 o
   5   9  15     1140.55     1187.33     79.42 o
   6   9  15      422.14      376.28     46.01 o
   7   9  15      119.57      154.93     83.11 o
  -7  10  15      151.75      145.67     39.45 o
  -6  10  15      157.32      224.60     35.58 o
  -5  10  15      266.23      225.13     41.31 o
  -4  10  15      433.93      625.78     60.19 o
  -3  10  15     2135.12     2130.21     89.27 o
  -2  10  15      184.06      173.82     36.29 o
  -1  10  15       89.80       85.91     29.58 o
   0  10  15      132.57      162.08     33.21 o
   1  10  15       72.93       75.52     40.36 o
   2  10  15      180.10      115.16     27.73 o
   3  10  15     2143.94     2125.67    109.73 o
   4  10  15      459.85      463.83     54.59 o
   5  10  15      258.14      175.58     27.25 o
   6  10  15      161.10      190.90     30.51 o
   7  10  15      138.09      125.50     62.33 o
  -7  11  15      474.51      400.91     63.46 o
  -6  11  15       46.87      108.06     38.86 o
  -5  11  15      167.46      155.15     49.37 o
  -4  11  15      888.12      732.98     63.18 o
  -3  11  15      197.86      224.53     29.70 o
  -2  11  15       88.59       81.24     45.15 o
  -1  11  15      104.38       72.66     38.91 o
   0  11  15       86.76       73.70     26.73 o
   1  11  15      114.72      164.94     34.79 o
   2  11  15       93.91      141.32     66.96 o
   3  11  15      200.88      157.69     36.95 o
   4  11  15      883.65      933.06     94.63 o
   5  11  15      178.08      149.52     36.64 o
   6  11  15       50.35      150.97     28.48 o
   7  11  15      459.86      447.32    101.11 o
  -6  12  15      385.44      370.59     77.23 o
  -5  12  15      485.86      414.35     50.89 o
  -4  12  15      524.34      534.85     49.06 o
  -3  12  15     2008.70     1846.04    114.34 o
  -2  12  15      412.46      438.42     83.09 o
  -1  12  15      282.53      449.18     63.39 o
   0  12  15      318.58      312.82     55.39 o
   1  12  15      280.59      247.15     43.65 o
   2  12  15      413.04      470.80     64.14 o
   3  12  15     2018.65     1772.67    120.03 o
   4  12  15      555.27      541.46     55.80 o
   5  12  15      462.76      468.37     68.33 o
   6  12  15      392.95      275.60     69.63 o
  -6  13  15      124.18      185.50     31.13 o
  -5  13  15      847.64      806.48     75.07 o
  -4  13  15      536.35      474.85     49.50 o
  -3  13  15     2223.55     2171.40    133.13 o
  -2  13  15      775.31      782.94     79.67 o
  -1  13  15      562.16      715.48     78.70 o
   0  13  15        1.28       83.69     40.64 o
   1  13  15      557.45      776.95     75.55 o
   2  13  15      803.76      804.14     95.28 o
   3  13  15     2236.73     2423.88    216.10 o
   4  13  15      506.33      554.90     61.97 o
   5  13  15      862.17      917.51    231.13 o
   6  13  15      120.07      119.98     34.69 o
  -5  14  15     1098.26     1150.44    128.10 o
  -4  14  15     1085.15      805.55     81.85 o
  -3  14  15       33.55       75.82     28.70 o
  -2  14  15     1810.84     1771.04    126.84 o
  -1  14  15      292.41      267.57     58.68 o
   0  14  15      113.23       87.01     55.24 o
   1  14  15      291.77      230.36     82.53 o
   2  14  15     1779.00     1806.53    157.76 o
   3  14  15       30.05       69.27     53.21 o
   4  14  15     1087.72      947.30    146.08 o
   5  14  15     1094.77      953.14    112.16 o
  -5  15  15       93.50      133.18     34.34 o
  -4  15  15      481.36      370.80     90.35 o
  -3  15  15       81.33       90.79     23.32 o
  -2  15  15      198.29      192.62     49.57 o
  -1  15  15      178.60      205.65     34.46 o
   0  15  15       93.69      107.54     25.85 o
   1  15  15      173.02      118.21     50.36 o
   2  15  15      193.47      299.27     57.15 o
   3  15  15       85.80      177.42     47.39 o
   4  15  15      473.20      362.65     67.29 o
   5  15  15       89.80      159.70     45.07 o
  -4  16  15       65.93      109.98     51.92 o
  -3  16  15      605.94      528.56     73.18 o
  -2  16  15       15.66       63.93     24.01 o
  -1  16  15      255.69      204.21     50.06 o
   0  16  15       80.81      180.89     48.37 o
   1  16  15      246.19      172.37     63.46 o
   2  16  15       13.48      134.38     39.67 o
   3  16  15      604.93      481.17     79.02 o
   4  16  15       63.47      117.50     36.01 o
  -3  17  15      441.51      451.48     72.93 o
  -2  17  15      380.76      348.55     62.27 o
  -1  17  15      575.41      469.78    124.25 o
   0  17  15      318.19      324.40     85.19 o
   1  17  15      575.52      820.43     82.14 o
   2  17  15      393.74      359.44     75.33 o
   3  17  15      460.05      387.45     75.68 o
  -2  18  15     1407.33     1143.29    120.14 o
  -1  18  15      114.30      100.06     53.87 o
   0  18  15        5.78       35.89     21.07 o
   1  18  15      109.12       51.02     45.30 o
   2  18  15     1399.21     1364.48    165.98 o
   0   0  16      934.63      962.71     96.47 o
   1   0  16     1417.81     1445.67     74.11 o
   2   0  16     3330.29     3585.39    123.38 o
   3   0  16        7.23       63.49     22.79 o
   4   0  16       49.20       65.31     34.47 o
   5   0  16      969.09      855.39    110.92 o
   6   0  16      279.44      239.87     39.89 o
   7   0  16        2.00      131.97     55.70 o
   8   0  16      656.19      639.60     99.64 o
  -8   1  16      406.01      243.44    143.37 o
  -7   1  16     1608.86     1662.10    149.17 o
  -6   1  16      344.86      240.45     61.23 o
  -5   1  16      542.57      470.66     81.49 o
  -4   1  16       37.45       50.41     38.26 o
  -3   1  16      150.55      144.96     25.11 o
  -2   1  16      221.23      179.97     41.51 o
  -1   1  16     6604.73     6442.36    171.64 o
   0   1  16      726.98      726.08     63.83 o
   1   1  16     6616.48     7046.19    211.51 o
   2   1  16      227.33      258.24     38.21 o
   3   1  16      130.98      121.91     28.05 o
   4   1  16       41.54       48.01     26.33 o
   5   1  16      555.92      637.75     76.59 o
   6   1  16      353.56      460.37     54.57 o
   7   1  16     1619.24     1773.70    197.24 o
   8   1  16      418.50      369.15     95.06 o
  -8   2  16      223.56      250.74    149.57 o
  -7   2  16     2017.35     2229.43    168.58 o
  -6   2  16      564.88      496.76     85.23 o
  -5   2  16     3159.84     3432.55    153.75 o
  -4   2  16        1.35       56.30     35.53 o
  -3   2  16       54.32       96.78     20.28 o
  -2   2  16     2125.11     2120.95    105.15 o
  -1   2  16     3408.53     3627.12    132.70 o
   0   2  16     1430.55     1590.40     99.05 o
   1   2  16     3428.44     3805.06    119.77 o
   2   2  16     2203.49     2469.86    148.01 o
   3   2  16       52.29      104.02     23.37 o
   4   2  16        1.75       67.65     24.65 o
   5   2  16     3153.66     3391.29    261.64 o
   6   2  16      577.58      565.04     93.16 o
   7   2  16     2014.67     1856.54    162.08 o
   8   2  16      233.51      133.02     62.89 o
  -8   3  16      298.79      275.61     68.08 o
  -7   3  16     1368.77     1467.11    124.48 o
  -6   3  16     1417.30     1424.25    109.76 o
  -5   3  16      715.29      763.41     81.80 o
  -4   3  16     1399.13     1319.75     89.55 o
  -3   3  16      641.00      667.37     62.48 o
  -2   3  16     1762.58     1673.95     83.54 o
  -1   3  16     5450.45     5717.88    196.64 o
   0   3  16     4262.10     4242.06    147.44 o
   1   3  16     5455.74     5564.46    146.65 o
   2   3  16     1784.94     1622.89     55.51 o
   3   3  16      648.54      733.59     68.69 o
   4   3  16     1381.49     1205.00     69.42 o
   5   3  16      725.63      677.46     57.66 o
   6   3  16     1396.77     1572.00    104.97 o
   7   3  16     1406.04     1388.04    129.76 o
   8   3  16      307.35      241.50     58.90 o
  -8   4  16      417.52      233.38     46.30 o
  -7   4  16      141.66       91.35     32.68 o
  -6   4  16      485.85      540.03     60.35 o
  -5   4  16      801.74      779.09     64.04 o
  -4   4  16       25.52       91.76     26.43 o
  -3   4  16      200.52      206.73     47.86 o
  -2   4  16     2539.19     2707.68     91.94 o
  -1   4  16     1545.46     1629.84     78.32 o
   0   4  16     4851.13     5114.66    161.84 o
   1   4  16     1556.97     1716.01     77.42 o
   2   4  16     2575.77     2702.88    110.90 o
   3   4  16      188.40      202.82     55.08 o
   4   4  16       32.96       75.77     23.05 o
   5   4  16      806.37      690.04     53.67 o
   6   4  16      493.34      447.68     80.13 o
   7   4  16      140.46       77.74     30.81 o
   8   4  16      410.99      300.00     55.95 o
  -8   5  16      211.76      153.60     53.91 o
  -7   5  16      551.80      511.36    135.16 o
  -6   5  16      677.46      655.87     62.45 o
  -5   5  16      697.03      670.95     63.05 o
  -4   5  16      363.29      253.23     41.22 o
  -3   5  16      154.02      110.27     37.70 o
  -2   5  16      926.92      972.88     70.05 o
  -1   5  16     3172.56     3165.07     97.55 o
   0   5  16      550.68      623.16     52.89 o
   1   5  16     3122.74     3252.69    134.88 o
   2   5  16      948.51      932.44     77.01 o
   3   5  16      127.47      179.85     34.03 o
   4   5  16      346.48      376.41     43.47 o
   5   5  16      684.95      634.77     62.55 o
   6   5  16      675.73      629.04     66.92 o
   7   5  16      556.11      553.05     62.44 o
   8   5  16      229.82      218.89     45.82 o
  -8   6  16      305.68       76.69     68.72 o
  -7   6  16      643.89      526.21     62.91 o
  -6   6  16      333.39      337.97     50.69 o
  -5   6  16      682.34      726.47     67.24 o
  -4   6  16      201.60      143.38     32.94 o
  -3   6  16      157.72      206.78     29.03 o
  -2   6  16      297.15      294.23     39.16 o
  -1   6  16     1639.13     1836.55     80.68 o
   0   6  16     1555.79     1719.54     86.35 o
   1   6  16     1645.25     1777.86     76.44 o
   2   6  16      277.97      305.13     55.69 o
   3   6  16      161.47      194.81     29.87 o
   4   6  16      212.55      152.97     47.63 o
   5   6  16      714.97      775.02     57.13 o
   6   6  16      309.96      192.87     36.07 o
   7   6  16      650.53      581.69     69.36 o
   8   6  16      283.42      304.36     60.53 o
  -7   7  16      851.40      772.32    114.72 o
  -6   7  16     1123.89     1067.28    101.92 o
  -5   7  16       77.29       91.36     22.13 o
  -4   7  16      678.80      738.16     54.96 o
  -3   7  16     1997.58     2147.43     80.14 o
  -2   7  16      691.79      742.76     56.42 o
  -1   7  16     1993.04     1887.53    101.57 o
   0   7  16      869.45      961.47     98.01 o
   1   7  16     1948.02     2119.02    117.01 o
   2   7  16      739.38      695.87     64.89 o
   3   7  16     1986.50     2183.08     87.02 o
   4   7  16      666.68      592.30     54.37 o
   5   7  16       79.90       66.09     28.25 o
   6   7  16     1100.51     1190.65     78.34 o
   7   7  16      840.04      688.52     92.03 o
  -7   8  16      118.59       91.82     35.19 o
  -6   8  16      578.14      561.77     73.40 o
  -5   8  16        9.90      109.68     31.80 o
  -4   8  16      505.77      498.64     43.74 o
  -3   8  16      754.93      800.37     49.11 o
  -2   8  16     2010.79     2164.17    131.28 o
  -1   8  16      156.39      123.78     21.28 o
   0   8  16     4398.83     4269.77    124.84 o
   1   8  16      164.50      182.98     47.25 o
   2   8  16     2030.91     2161.02     97.90 o
   3   8  16      744.06      838.46     66.22 o
   4   8  16      544.80      607.71     51.22 o
   5   8  16        7.89       83.95     30.51 o
   6   8  16      573.47      507.47     49.35 o
   7   8  16      124.48      120.85     35.39 o
  -7   9  16      355.82      231.62     55.98 o
  -6   9  16      154.36      136.04     31.90 o
  -5   9  16      197.91      179.14     45.91 o
  -4   9  16      187.76      141.54     50.80 o
  -3   9  16      841.79      824.27     62.31 o
  -2   9  16      244.68      185.98     26.27 o
  -1   9  16     1317.81     1201.25     95.62 o
   0   9  16      541.47      692.18     74.00 o
   1   9  16     1318.52     1545.77    114.30 o
   2   9  16      242.67      286.01     42.96 o
   3   9  16      823.32      902.13     68.99 o
   4   9  16      182.10      186.45     31.58 o
   5   9  16      187.98      150.71     43.14 o
   6   9  16      145.85      161.03     32.36 o
   7   9  16      365.76      171.38     33.62 o
  -7  10  16       48.74      186.85     44.91 o
  -6  10  16      425.25      377.90     76.96 o
  -5  10  16       59.51      128.35     34.68 o
  -4  10  16      174.80      224.54     38.84 o
  -3  10  16       26.42      101.04     26.91 o
  -2  10  16     1678.52     1607.53    151.61 o
  -1  10  16       91.23       91.38     47.46 o
   0  10  16      389.79      341.71     46.37 o
   1  10  16       69.34      111.97     24.18 o
   2  10  16     1718.00     1823.79    104.70 o
   3  10  16       29.85      121.62     45.64 o
   4  10  16      170.31      192.95     33.68 o
   5  10  16       71.32      149.68     36.91 o
   6  10  16      436.09      366.01     74.28 o
   7  10  16       52.61       96.38     29.96 o
  -6  11  16      628.83      658.84     93.62 o
  -5  11  16       84.51      123.84     30.34 o
  -4  11  16      290.41      205.00     40.30 o
  -3  11  16      162.27      155.23     28.54 o
  -2  11  16      397.24      393.46     77.46 o
  -1  11  16      350.88      382.19     60.97 o
   0  11  16      330.94      546.12     78.15 o
   1  11  16      364.10      364.88     54.14 o
   2  11  16      387.02      373.45     50.97 o
   3  11  16      176.69      236.14     39.81 o
   4  11  16      278.74      235.72     39.64 o
   5  11  16       87.30      123.81     37.58 o
   6  11  16      595.83      493.24     54.49 o
  -6  12  16       44.51       95.22     55.87 o
  -5  12  16        9.77       98.63     34.10 o
  -4  12  16      532.15      551.88    109.25 o
  -3  12  16      659.49      684.23     62.25 o
  -2  12  16     1119.20     1266.04    109.83 o
  -1  12  16       85.09       96.24     39.91 o
   0  12  16      730.08      741.66     85.29 o
   1  12  16       95.48      136.92     72.20 o
   2  12  16     1155.68     1106.35     88.82 o
   3  12  16      653.89      565.01     66.31 o
   4  12  16      551.13      482.88     50.11 o
   5  12  16        8.77       95.25     25.73 o
   6  12  16       54.17       72.86     19.89 o
  -5  13  16       86.46      188.52     44.66 o
  -4  13  16      270.72      267.71     42.07 o
  -3  13  16      203.21      206.45     51.00 o
  -2  13  16       90.63       83.39     65.10 o
  -1  13  16      508.16      553.44     63.62 o
   0  13  16      139.63      167.64     57.25 o
   1  13  16      505.40      632.97     98.41 o
   2  13  16       87.25      147.39     72.75 o
   3  13  16      203.51      258.85     43.77 o
   4  13  16      264.34      186.99     74.25 o
   5  13  16       89.71      139.76     29.96 o
  -5  14  16      123.77      100.00     26.68 o
  -4  14  16      253.26      137.14     47.37 o
  -3  14  16       40.17      126.38     27.62 o
  -2  14  16     1238.81     1221.49    127.21 o
  -1  14  16       42.30       92.85     34.12 o
   0  14  16      222.00      161.21     42.33 o
   1  14  16       41.93      145.41     37.04 o
   2  14  16     1269.28     1071.67    126.45 o
   3  14  16       43.38      124.35     35.83 o
   4  14  16      252.01      184.42     34.40 o
   5  14  16      122.78      104.74     33.08 o
  -4  15  16      486.70      519.12     75.13 o
  -3  15  16      108.52      135.29     43.26 o
  -2  15  16      584.02      488.09     63.47 o
  -1  15  16      156.88      131.38     27.36 o
   0  15  16      452.00      698.09     90.93 o
   1  15  16      146.97      235.90     91.20 o
   2  15  16      578.27      646.07     82.68 o
   3  15  16       99.97      115.03     39.83 o
   4  15  16      476.40      708.36    155.76 o
  -3  16  16      238.53      161.81     62.36 o
  -2  16  16      776.56      822.98     98.97 o
  -1  16  16      175.05      285.35     54.20 o
   0  16  16      125.66      174.15     31.97 o
   1  16  16      158.15      188.31     45.17 o
   2  16  16      793.21      748.15    126.38 o
   3  16  16      239.82      239.76     55.90 o
  -2  17  16      153.21      177.64     46.22 o
  -1  17  16      500.74      413.93    199.11 o
   0  17  16       10.53      174.91     56.98 o
   1  17  16      479.71      583.98     89.91 o
   2  17  16      152.38      247.18     79.70 o
   1   0  17      511.79      622.71     72.18 o
   2   0  17     3259.12     3569.15    115.82 o
   3   0  17      417.37      397.61     56.97 o
   4   0  17      301.76      334.81     48.00 o
   5   0  17      702.16      705.56     66.43 o
   6   0  17       35.82       60.89     24.74 o
   7   0  17      272.32      222.63     43.06 o
   8   0  17      793.03      618.48    133.91 o
  -8   1  17      231.77      187.99     45.04 o
  -7   1  17       19.41      158.81     72.88 o
  -6   1  17      478.66      577.53     68.89 o
  -5   1  17      865.58      773.53     78.17 o
  -4   1  17      881.51      796.60     66.21 o
  -3   1  17       99.83      117.51     24.46 o
  -2   1  17      903.11      860.96     85.98 o
  -1   1  17     1374.78     1267.53     72.48 o
   0   1  17     1010.64     1233.67     78.49 o
   1   1  17     1333.30     1323.73     71.97 o
   2   1  17      877.13      994.27     79.06 o
   3   1  17      107.85      137.42     25.48 o
   4   1  17      876.25      784.93    104.75 o
   5   1  17      848.70      806.30     78.48 o
   6   1  17      471.89      507.50     73.28 o
   7   1  17       21.17      107.56     54.76 o
   8   1  17      224.38      187.72     49.62 o
  -8   2  17       27.72       71.34     51.71 o
  -7   2  17      267.07      285.87     61.49 o
  -6   2  17      377.76      443.74     59.40 o
  -5   2  17      991.45     1061.24     93.90 o
  -4   2  17      949.35      888.80     68.11 o
  -3   2  17      117.15      129.09     36.21 o
  -2   2  17     1846.05     1782.10     69.66 o
  -1   2  17     1346.89     1409.48     95.20 o
   0   2  17      464.06      426.66     53.99 o
   1   2  17     1315.88     1237.35     78.26 o
   2   2  17     1782.87     1811.70     73.59 o
   3   2  17      156.50      180.98     44.94 o
   4   2  17      991.27      772.86     61.24 o
   5   2  17     1008.58     1115.34     85.11 o
   6   2  17      380.60      382.16     48.73 o
   7   2  17      261.93      265.20     80.85 o
   8   2  17       30.41      154.46     74.61 o
  -7   3  17      194.29      191.51     73.18 o
  -6   3  17     1130.24     1004.29    130.35 o
  -5   3  17      391.72      343.18     46.67 o
  -4   3  17      863.18      963.97     75.75 o
  -3   3  17      141.99      149.71     21.47 o
  -2   3  17     1403.58     1431.24     81.39 o
  -1   3  17     2386.37     2616.22    128.49 o
   0   3  17     1203.60     1117.12     62.11 o
   1   3  17     2421.19     2539.76     91.21 o
   2   3  17     1402.01     1495.13     86.57 o
   3   3  17      148.13      166.44     27.14 o
   4   3  17      828.84      885.11    112.58 o
   5   3  17      384.48      414.98     67.04 o
   6   3  17     1134.31     1142.00    162.38 o
   7   3  17      192.94      339.59     72.64 o
  -7   4  17      285.16      227.65     40.82 o
  -6   4  17       76.58       45.55     37.63 o
  -5   4  17      728.06      854.19     67.38 o
  -4   4  17      301.20      379.68     42.50 o
  -3   4  17       59.02      116.94     20.42 o
  -2   4  17      571.22      675.13     66.04 o
  -1   4  17      106.79      126.45     22.08 o
   0   4  17       44.00       65.03     22.57 o
   1   4  17      115.54      145.56     27.85 o
   2   4  17      571.51      618.37     97.18 o
   3   4  17       50.23      101.96     37.35 o
   4   4  17      304.92      270.90     32.95 o
   5   4  17      726.73      632.99     68.08 o
   6   4  17       69.05       86.55     23.49 o
   7   4  17      282.46      323.34     54.38 o
  -7   5  17       12.15      100.73     53.94 o
  -6   5  17      207.44      304.33     52.17 o
  -5   5  17      406.27      312.86     70.65 o
  -4   5  17      461.84      481.87     66.40 o
  -3   5  17       37.77      117.91     21.47 o
  -2   5  17      226.20      186.85     25.86 o
  -1   5  17      390.79      356.14     41.50 o
   0   5  17      430.65      552.87     57.11 o
   1   5  17      397.96      497.53     53.84 o
   2   5  17      213.40      213.59     48.59 o
   3   5  17       50.24       76.31     38.83 o
   4   5  17      463.37      560.07     50.29 o
   5   5  17      408.12      450.75     43.14 o
   6   5  17      206.75      240.16     41.40 o
   7   5  17       14.14       58.62     44.94 o
  -7   6  17      294.27      367.35     57.64 o
  -6   6  17      122.70       88.76     57.15 o
  -5   6  17      305.89      197.66     39.94 o
  -4   6  17      913.21      843.48     86.71 o
  -3   6  17     1574.45     1581.12     81.01 o
  -2   6  17     1154.19     1181.93     63.86 o
  -1   6  17      335.07      298.29     39.41 o
   0   6  17       12.03       58.25     24.37 o
   1   6  17      314.94      415.97     59.18 o
   2   6  17     1116.51     1279.29     93.68 o
   3   6  17     1630.05     1802.78     89.65 o
   4   6  17      921.71      888.28     67.47 o
   5   6  17      303.32      294.76     37.74 o
   6   6  17      135.68      139.91     36.23 o
   7   6  17      289.08      254.25     47.82 o
  -7   7  17       80.10      160.87     78.40 o
  -6   7  17      242.88      224.51     50.65 o
  -5   7  17      124.96      126.20     21.00 o
  -4   7  17      623.95      569.89     61.30 o
  -3   7  17      254.96      288.54     43.04 o
  -2   7  17      719.70      857.76     80.00 o
  -1   7  17     1136.61     1273.95    103.17 o
   0   7  17      758.04      983.50     80.88 o
   1   7  17     1170.99     1046.26     83.34 o
   2   7  17      725.10      847.14     62.08 o
   3   7  17      256.57      230.72     36.07 o
   4   7  17      599.48      678.61     53.52 o
   5   7  17      118.96      135.62     28.78 o
   6   7  17      254.61      282.06     80.24 o
   7   7  17       82.91      191.95     44.41 o
  -7   8  17      138.28      165.19    107.66 o
  -6   8  17      118.45      165.39     70.93 o
  -5   8  17      883.41      839.00    112.09 o
  -4   8  17      841.82      818.22     74.38 o
  -3   8  17      856.28      827.16     56.35 o
  -2   8  17     2282.64     2370.90    137.75 o
  -1   8  17     1455.54     1431.38     72.79 o
   0   8  17      292.39      286.75     44.06 o
   1   8  17     1442.71     1622.09     76.78 o
   2   8  17     2282.34     2168.22     87.10 o
   3   8  17      861.31      935.49     63.86 o
   4   8  17      838.76      779.43     69.63 o
   5   8  17      890.70      848.49     60.29 o
   6   8  17      125.89      118.28     34.53 o
   7   8  17      141.91       77.44     25.89 o
  -6   9  17      128.92      130.62     34.87 o
  -5   9  17      100.97      112.87     24.20 o
  -4   9  17      430.41      337.26     58.52 o
  -3   9  17     1044.53     1080.09     63.99 o
  -2   9  17      205.13      135.80     45.71 o
  -1   9  17     1479.31     1468.87    122.42 o
   0   9  17        9.17       93.13     24.75 o
   1   9  17     1486.71     1549.46     93.93 o
   2   9  17      200.21      190.10     52.43 o
   3   9  17     1057.48      884.81     73.89 o
   4   9  17      433.94      462.34     56.82 o
   5   9  17       94.31       79.64     36.28 o
   6   9  17      140.22      214.81     42.45 o
  -6  10  17      287.51      348.28     62.01 o
  -5  10  17      300.00      408.97     53.87 o
  -4  10  17      779.37      750.72     63.38 o
  -3  10  17     1231.80     1293.56     97.04 o
  -2  10  17       92.28       96.27     20.26 o
  -1  10  17      388.40      657.99    116.37 o
   0  10  17      585.36      627.31     70.35 o
   1  10  17      388.01      418.56     51.98 o
   2  10  17       87.00      136.10     31.31 o
   3  10  17     1221.37     1389.08    100.29 o
   4  10  17      770.74      782.15     80.57 o
   5  10  17      284.72      286.24     43.18 o
   6  10  17      282.26      226.14     42.39 o
  -6  11  17       83.07      146.32     28.87 o
  -5  11  17      332.70      259.26     44.50 o
  -4  11  17     1109.71     1212.55    106.31 o
  -3  11  17      905.39      844.42     66.17 o
  -2  11  17     1312.27     1637.20     91.20 o
  -1  11  17      197.10      219.95    100.51 o
   0  11  17       42.34      160.10     34.73 o
   1  11  17      184.34      129.02     39.30 o
   2  11  17     1297.31     1311.57     93.34 o
   3  11  17      914.25      864.60     76.85 o
   4  11  17     1086.33     1187.98     88.44 o
   5  11  17      335.48      173.84     59.88 o
   6  11  17       90.81      164.90     33.51 o
  -5  12  17      152.35      154.12     37.53 o
  -4  12  17      209.23      125.55     53.25 o
  -3  12  17     1105.99     1075.64     84.93 o
  -2  12  17      686.90      645.46     79.81 o
  -1  12  17      350.11      305.52     58.85 o
   0  12  17       12.47       86.98     24.57 o
   1  12  17      345.92      374.94     62.88 o
   2  12  17      676.53      610.89     64.78 o
   3  12  17     1087.27     1078.53     91.77 o
   4  12  17      209.93      216.79     41.37 o
   5  12  17      137.94      182.10     45.34 o
  -5  13  17      120.02      197.48     41.83 o
  -4  13  17      108.39      205.69     46.16 o
  -3  13  17      434.21      402.85     61.75 o
  -2  13  17       23.88      125.71     35.96 o
  -1  13  17      476.70      684.08     92.76 o
   0  13  17      218.27      186.64     67.28 o
   1  13  17      475.43      510.80     65.18 o
   2  13  17       26.36       85.02     28.75 o
   3  13  17      451.15      470.84     69.05 o
   4  13  17      110.45      169.67     47.43 o
   5  13  17      124.15       97.70     25.06 o
  -4  14  17       84.34      256.14     59.48 o
  -3  14  17      216.22      212.93     50.19 o
  -2  14  17      112.83      124.16     38.76 o
  -1  14  17      451.77      510.59     74.53 o
   0  14  17      167.57      227.69     58.01 o
   1  14  17      438.46      481.78     73.46 o
   2  14  17      110.77      176.16     42.39 o
   3  14  17      219.49      217.53     51.81 o
   4  14  17       82.01      144.15     37.18 o
  -3  15  17      359.04      481.16     81.30 o
  -2  15  17     1326.22     1226.22    126.16 o
  -1  15  17      128.29      111.50     94.22 o
   0  15  17       28.86      125.88     34.58 o
   1  15  17      144.62      172.82     46.42 o
   2  15  17     1306.22     1458.40    128.63 o
   3  15  17      355.81      340.87     74.15 o
  -2  16  17      263.64      269.15     52.40 o
  -1  16  17      498.62      558.20     84.42 o
   0  16  17      114.54      159.50     39.94 o
   1  16  17      510.07      504.50     99.22 o
   2  16  17      268.93      275.73     64.04 o
   0   0  18     5758.60     6373.52    306.60 o
   1   0  18     2015.19     1920.49    139.21 o
   2   0  18     3664.74     3855.47     90.85 o
   3   0  18      110.81      112.44     19.93 o
   4   0  18     2067.95     1922.35    295.55 o
   5   0  18      828.77      718.50     80.97 o
   6   0  18     2148.69     2384.09    175.26 o
   7   0  18      655.92      590.55    106.58 o
  -7   1  18      543.96      439.85    124.95 o
  -6   1  18      282.26      245.20     51.23 o
  -5   1  18     1048.88      883.95    129.10 o
  -4   1  18      328.23      303.95     56.29 o
  -3   1  18      399.90      395.45     39.25 o
  -2   1  18     2452.11     2400.23    115.10 o
  -1   1  18     2454.76     2499.90     95.11 o
   0   1  18       47.57      120.17     24.21 o
   1   1  18     2427.41     2435.49     96.42 o
   2   1  18     2465.95     2213.25    114.83 o
   3   1  18      399.86      437.25     82.06 o
   4   1  18      324.87      353.41     50.84 o
   5   1  18     1064.46     1089.02    129.47 o
   6   1  18      282.95      386.37     61.64 o
   7   1  18      530.11      644.51     88.59 o
  -7   2  18       54.04      154.21     42.85 o
  -6   2  18       25.51      140.34     41.15 o
  -5   2  18      193.89      149.67     90.53 o
  -4   2  18      203.90      224.29     61.37 o
  -3   2  18      144.01      157.75     37.32 o
  -2   2  18      456.16      467.67     44.09 o
  -1   2  18      503.38      540.32     55.97 o
   0   2  18       66.71       84.05     24.78 o
   1   2  18      504.94      333.52     58.85 o
   2   2  18      467.96      513.16     67.95 o
   3   2  18      133.24      147.87     29.79 o
   4   2  18      190.00      162.36     29.90 o
   5   2  18      193.52      176.73     57.70 o
   6   2  18       26.95      136.86     38.16 o
   7   2  18       49.96      146.39     45.54 o
  -7   3  18      531.20      501.95    135.25 o
  -6   3  18       70.95      136.52     25.42 o
  -5   3  18       19.10       85.48     22.36 o
  -4   3  18      497.11      425.93     55.67 o
  -3   3  18      839.51      865.07     65.36 o
  -2   3  18     1642.21     1615.15    104.94 o
  -1   3  18     1138.55     1025.19     82.72 o
   0   3  18      638.48      556.56     51.74 o
   1   3  18     1143.58     1120.59     78.15 o
   2   3  18     1636.93     1645.52     93.06 o
   3   3  18      827.85      896.55     62.93 o
   4   3  18      500.69      374.50     42.99 o
   5   3  18       15.55       35.05     30.95 o
   6   3  18       75.74      146.95     45.68 o
   7   3  18      527.89      456.21     82.97 o
  -7   4  18      297.36      268.03     46.49 o
  -6   4  18     1346.95     1499.30    112.74 o
  -5   4  18      355.73      264.61     60.75 o
  -4   4  18       76.09      111.80     27.33 o
  -3   4  18       89.14      132.36     24.66 o
  -2   4  18     1483.61     1513.48     96.49 o
  -1   4  18      753.49      693.48     53.04 o
   0   4  18      977.40     1220.61     68.09 o
   1   4  18      745.47      717.64     69.95 o
   2   4  18     1515.83     1586.71     81.94 o
   3   4  18       97.93      106.76     41.68 o
   4   4  18       91.57      139.21     28.48 o
   5   4  18      353.82      361.99     52.97 o
   6   4  18     1316.41     1462.18    154.39 o
   7   4  18      284.83      262.58     60.84 o
  -7   5  18      741.40      767.72    109.42 o
  -6   5  18      664.90      595.20    106.41 o
  -5   5  18      612.36      588.16     69.01 o
  -4   5  18      314.18      314.71     59.39 o
  -3   5  18      384.51      401.23     45.46 o
  -2   5  18      707.03      752.93     56.59 o
  -1   5  18     1120.50     1294.15     71.95 o
   0   5  18      199.41      186.87     44.50 o
   1   5  18     1079.48     1130.89     75.71 o
   2   5  18      717.48      727.29     72.36 o
   3   5  18      354.70      328.46     54.49 o
   4   5  18      319.36      315.34     82.74 o
   5   5  18      614.76      521.83     58.68 o
   6   5  18      664.08      751.10    120.82 o
   7   5  18      742.80      646.18     80.07 o
  -7   6  18       68.94      121.47     32.49 o
  -6   6  18       61.83      124.98     32.08 o
  -5   6  18       28.00      136.54     29.21 o
  -4   6  18       56.56       99.77     20.11 o
  -3   6  18     1274.56     1235.01    116.98 o
  -2   6  18      658.93      714.10     49.79 o
  -1   6  18      259.82      209.85     27.75 o
   0   6  18      287.18      325.19     56.78 o
   1   6  18      262.21      181.53     43.61 o
   2   6  18      652.95      696.65     64.98 o
   3   6  18     1279.68     1253.00    146.80 o
   4   6  18       54.02       81.07     31.97 o
   5   6  18       22.45       83.16     21.48 o
   6   6  18       61.93       86.97     31.08 o
   7   6  18       69.20      226.46     40.08 o
  -6   7  18      120.36       72.29     34.79 o
  -5   7  18       84.66      136.34     36.92 o
  -4   7  18       78.65      116.22     19.43 o
  -3   7  18      550.69      524.07     63.35 o
  -2   7  18       69.14      121.28     20.67 o
  -1   7  18      420.48      428.99     49.82 o
   0   7  18     1353.14     1315.10     74.35 o
   1   7  18      430.74      439.19     59.81 o
   2   7  18       82.55      105.12     28.00 o
   3   7  18      532.43      577.04     65.91 o
   4   7  18       93.50      143.33     25.54 o
   5   7  18       86.25      118.60     24.85 o
   6   7  18      121.90       92.73     48.22 o
  -6   8  18     1602.17     1407.91    171.09 o
  -5   8  18      162.23      164.12     38.48 o
  -4   8  18      478.59      452.77     45.86 o
  -3   8  18     2531.73     2514.98    111.60 o
  -2   8  18     1011.14     1114.25     79.63 o
  -1   8  18      344.76      323.76     54.73 o
   0   8  18     2025.46     2424.77    157.55 o
   1   8  18      352.70      292.18     45.84 o
   2   8  18     1020.27      978.73     66.32 o
   3   8  18     2531.99     2553.11     90.58 o
   4   8  18      490.29      477.58     61.68 o
   5   8  18      166.83      161.18     30.61 o
   6   8  18     1579.58     1580.80    201.04 o
  -6   9  18      334.37      255.78     41.19 o
  -5   9  18     1194.68     1334.48    173.37 o
  -4   9  18      348.50      223.01     30.96 o
  -3   9  18       67.17       91.32     35.45 o
  -2   9  18      244.85      270.06     44.80 o
  -1   9  18     2147.87     1990.28    127.55 o
   0   9  18      658.93      682.19     74.20 o
   1   9  18     2132.27     2024.54    137.56 o
   2   9  18      240.08      183.74     50.72 o
   3   9  18       61.33       85.18     27.97 o
   4   9  18      347.62      370.65     47.57 o
   5   9  18     1183.24     1022.51     83.22 o
   6   9  18      329.10      219.90     40.91 o
  -5  10  18       59.47      153.52     33.82 o
  -4  10  18       38.56      105.56     31.72 o
  -3  10  18      726.31      695.93     81.07 o
  -2  10  18      281.22      302.62     48.43 o
  -1  10  18       32.61      146.00     70.32 o
   0  10  18      382.24      288.43     46.24 o
   1  10  18       30.22       82.44     25.26 o
   2  10  18      263.01      234.98     38.36 o
   3  10  18      733.75      604.24    137.22 o
   4  10  18       43.57       51.70     33.58 o
   5  10  18       58.39       97.58     25.65 o
  -5  11  18      211.00      177.85     33.49 o
  -4  11  18       35.36      116.10     21.13 o
  -3  11  18      373.42      335.07     48.26 o
  -2  11  18        8.59       74.86     33.17 o
  -1  11  18       50.85       79.76     50.29 o
   0  11  18      338.18      465.48     68.37 o
   1  11  18       53.65      111.20     47.04 o
   2  11  18        9.30       70.02     29.65 o
   3  11  18      363.86      361.59     54.95 o
   4  11  18       41.35       72.27     23.00 o
   5  11  18      207.79      171.21     40.61 o
  -5  12  18      176.93      175.76     34.99 o
  -4  12  18      188.25      170.45     32.04 o
  -3  12  18     1063.65     1009.08     91.89 o
  -2  12  18      945.57     1207.22    106.78 o
  -1  12  18       17.24      192.63     46.83 o
   0  12  18      232.21      219.87     49.76 o
   1  12  18       16.08       70.14     22.64 o
   2  12  18      967.40     1096.65    136.44 o
   3  12  18     1060.18     1142.82    146.09 o
   4  12  18      193.28      144.84     31.29 o
   5  12  18      187.47      164.25     65.97 o
  -4  13  18      219.37      533.04    129.96 o
  -3  13  18      286.03      366.27     59.43 o
  -2  13  18      146.10      172.09     39.91 o
  -1  13  18      352.75      444.55     72.30 o
   0  13  18      142.00      130.90     33.73 o
   1  13  18      357.80      303.31     52.14 o
   2  13  18      150.94      165.79     33.97 o
   3  13  18      288.78      375.96     78.95 o
   4  13  18      211.49      145.92     78.99 o
  -3  14  18      290.55      345.68     55.38 o
  -2  14  18      451.80      304.81     63.94 o
  -1  14  18       88.91      108.90     36.28 o
   0  14  18      411.26      616.78     88.85 o
   1  14  18       81.43       71.54     35.22 o
   2  14  18      443.48      419.41    144.87 o
   3  14  18      291.84      227.82    105.10 o
  -2  15  18       16.58      106.13     33.96 o
  -1  15  18       25.85      190.32     42.96 o
   0  15  18      406.41      381.71     67.05 o
   1  15  18       28.55      106.50     51.90 o
   2  15  18       18.30      115.94     40.81 o
   0  16  18      157.17      160.66     38.69 o
   1   0  19       15.90       35.48     24.97 o
   2   0  19     1441.64     1319.76     67.81 o
   3   0  19       35.23       77.75     23.46 o
   4   0  19      553.60      615.00     74.77 o
   5   0  19      124.39      189.60     44.45 o
   6   0  19       19.03      112.72     35.49 o
   7   0  19      243.59      163.23    133.18 o
  -7   1  19       75.30      196.99     37.56 o
  -6   1  19      356.34      452.10     69.80 o
  -5   1  19     1357.32     1245.20    167.63 o
  -4   1  19      730.15      753.95     77.84 o
  -3   1  19       35.84       68.75     15.96 o
  -2   1  19      522.45      555.57     53.79 o
  -1   1  19      549.15      749.25     73.19 o
   0   1  19       18.92       69.72     43.04 o
   1   1  19      573.04      576.08     77.38 o
   2   1  19      512.62      469.88     53.86 o
   3   1  19       41.25       85.57     21.64 o
   4   1  19      736.21      815.85     85.53 o
   5   1  19     1346.67     1243.16    111.66 o
   6   1  19      363.03      474.66     66.50 o
   7   1  19       84.63       98.96     36.74 o
  -7   2  19        4.19      101.96     27.91 o
  -6   2  19      263.97      307.19     60.53 o
  -5   2  19      856.02      827.60     73.59 o
  -4   2  19     1459.83     1585.65     92.00 o
  -3   2  19     2253.58     2396.19    155.55 o
  -2   2  19      985.62      965.05     56.50 o
  -1   2  19      532.85      616.33     63.96 o
   0   2  19      338.72      379.60     43.82 o
   1   2  19      542.86      690.52     58.06 o
   2   2  19      960.03      799.54     75.34 o
   3   2  19     2240.18     2398.42    278.92 o
   4   2  19     1493.93     1427.02    108.27 o
   5   2  19      841.50      830.19    102.47 o
   6   2  19      266.49      301.58     70.47 o
   7   2  19        2.79      119.75     48.82 o
  -6   3  19      170.69      247.17     39.84 o
  -5   3  19      768.88      666.15    117.75 o
  -4   3  19      785.30      891.98     74.88 o
  -3   3  19       82.95      156.47     24.20 o
  -2   3  19     1515.83     1412.30     64.57 o
  -1   3  19      260.75      381.68     65.27 o
   0   3  19       71.64       61.66     21.10 o
   1   3  19      253.22      299.43     45.72 o
   2   3  19     1555.01     1333.44     72.86 o
   3   3  19       75.67      104.13     33.42 o
   4   3  19      772.88      987.54     93.95 o
   5   3  19      773.48      748.86     73.91 o
   6   3  19      172.80      175.43     51.91 o
  -6   4  19       84.88      192.65     36.94 o
  -5   4  19      245.40      175.09     50.80 o
  -4   4  19       72.77       23.69     47.42 o
  -3   4  19      105.12      144.01     41.98 o
  -2   4  19       65.06      157.30     37.36 o
  -1   4  19      487.71      527.53     55.15 o
   0   4  19       41.89      108.63     20.96 o
   1   4  19      494.30      542.18     54.87 o
   2   4  19       71.14      183.61     41.84 o
   3   4  19      106.04      104.46     27.40 o
   4   4  19       61.45      125.72     19.34 o
   5   4  19      256.83      209.11     51.56 o
   6   4  19       94.67      156.48     34.37 o
  -6   5  19      307.89      265.71     46.09 o
  -5   5  19      741.78      645.21     84.64 o
  -4   5  19      470.73      445.43     52.09 o
  -3   5  19      229.39      194.83     35.66 o
  -2   5  19      486.76      434.58     54.42 o
  -1   5  19      295.16      281.18     42.54 o
   0   5  19        2.11       40.71     19.43 o
   1   5  19      310.04      224.78     31.61 o
   2   5  19      479.90      407.07     76.80 o
   3   5  19      236.31      187.00     62.43 o
   4   5  19      466.52      404.62     43.12 o
   5   5  19      728.02      387.81    105.65 o
   6   5  19      333.54      185.78     59.46 o
  -6   6  19      366.89      289.03     52.10 o
  -5   6  19      425.86      421.42     52.93 o
  -4   6  19     1160.24      973.26     78.87 o
  -3   6  19     3268.98     3304.59    147.30 o
  -2   6  19      855.29      814.91     56.09 o
  -1   6  19      361.59      290.34     37.17 o
   0   6  19      182.92      235.05     39.18 o
   1   6  19      347.41      355.07     46.77 o
   2   6  19      840.85      907.74     71.93 o
   3   6  19     3265.65     3184.72    169.85 o
   4   6  19     1154.43     1113.86     79.68 o
   5   6  19      434.98      421.66     87.67 o
   6   6  19      369.64      257.83     52.71 o
  -6   7  19       30.81      118.02     34.10 o
  -5   7  19      369.44      225.13     63.41 o
  -4   7  19     1393.78     1303.68    109.34 o
  -3   7  19      892.20      781.46     68.37 o
  -2   7  19     1854.63     1850.84     91.75 o
  -1   7  19      234.10      236.60     34.41 o
   0   7  19       75.63       58.88     41.96 o
   1   7  19      232.02      171.86     77.39 o
   2   7  19     1867.95     1862.82     97.85 o
   3   7  19      866.76      915.51     80.71 o
   4   7  19     1386.87     1151.43     89.24 o
   5   7  19      369.21      226.34     56.13 o
   6   7  19       32.26       77.89     37.68 o
  -5   8  19      156.40      152.95     47.66 o
  -4   8  19      184.02      207.12     30.69 o
  -3   8  19      333.27      319.42     40.29 o
  -2   8  19      235.96      232.77     41.26 o
  -1   8  19       45.15      104.16     23.68 o
   0   8  19      144.61      215.13     38.46 o
   1   8  19       42.78      150.98     31.67 o
   2   8  19      252.80      214.09     38.58 o
   3   8  19      350.85      356.59    103.74 o
   4   8  19      164.20      168.55     35.72 o
   5   8  19      149.73       82.96     36.56 o
  -5   9  19      131.07      189.50     36.45 o
  -4   9  19       66.93       88.34     19.01 o
  -3   9  19      275.82      280.10     44.04 o
  -2   9  19       11.08      110.11     21.95 o
  -1   9  19       60.79       48.04     21.58 o
   0   9  19       53.56       88.19     39.45 o
   1   9  19       60.62       82.50     19.92 o
   2   9  19        9.16       77.20     43.33 o
   3   9  19      277.52      296.30     50.47 o
   4   9  19       66.24       69.74     20.28 o
   5   9  19      141.97      143.46     49.22 o
  -5  10  19      777.97      745.25     91.12 o
  -4  10  19      839.29      831.58     70.42 o
  -3  10  19     1231.82     1194.94     98.39 o
  -2  10  19      508.91      477.03     60.10 o
  -1  10  19      273.87      292.41     58.50 o
   0  10  19     1273.57     1431.52    124.31 o
   1  10  19      279.08      244.73     47.42 o
   2  10  19      519.86      577.37     61.31 o
   3  10  19     1241.54     1138.93    107.72 o
   4  10  19      858.63      731.07     69.15 o
   5  10  19      790.21      714.38     76.73 o
  -4  11  19     1052.87     1075.30    169.78 o
  -3  11  19      600.53      611.57    104.36 o
  -2  11  19     1558.05     1492.06    112.71 o
  -1  11  19       43.67       70.12     36.94 o
   0  11  19      114.16      158.30     40.63 o
   1  11  19       38.26      107.35     33.72 o
   2  11  19     1563.22     1383.31    122.58 o
   3  11  19      598.59      389.16     65.18 o
   4  11  19     1038.83      971.42     91.80 o
  -4  12  19      408.18      361.42     73.28 o
  -3  12  19      209.73      274.68     44.16 o
  -2  12  19       92.77      181.43     43.61 o
  -1  12  19       59.05      138.74     52.17 o
   0  12  19       30.09       97.32     33.48 o
   1  12  19       62.69      214.78     47.49 o
   2  12  19      101.87      128.15     33.96 o
   3  12  19      222.21      284.71     63.80 o
   4  12  19      419.63      369.97     49.88 o
  -3  13  19       26.85       51.37     23.14 o
  -2  13  19       49.86      135.77     41.10 o
  -1  13  19      251.92      306.25     85.22 o
   0  13  19       15.11       66.15     34.36 o
   1  13  19      253.62      339.25     60.43 o
   2  13  19       51.90      132.68     33.04 o
   3  13  19       26.87       69.36     29.71 o
  -2  14  19      292.65      316.99     62.20 o
  -1  14  19      321.89      314.72     63.16 o
   0  14  19      421.37      389.57     72.92 o
   1  14  19      310.41      249.50     51.65 o
   2  14  19      293.88      228.54     48.59 o
   0   0  20      566.32      653.14     95.21 o
   1   0  20      264.28      269.13     51.84 o
   2   0  20       59.59      110.25     42.06 o
   3   0  20       17.60       98.58     31.31 o
   4   0  20      888.08      830.35    154.16 o
   5   0  20      206.33      163.99     32.50 o
   6   0  20      933.23      902.48    109.54 o
  -6   1  20      377.37      441.26     84.84 o
  -5   1  20      462.49      349.19     87.58 o
  -4   1  20      905.55      662.67     86.47 o
  -3   1  20       57.60      143.65     45.24 o
  -2   1  20     1557.89     1425.32    133.82 o
  -1   1  20      594.16      715.62    113.81 o
   0   1  20      383.36      535.32     63.40 o
   1   1  20      567.74      540.81     53.96 o
   2   1  20     1572.91     1520.28    130.52 o
   3   1  20       57.62       57.20     16.18 o
   4   1  20      907.47      758.08    105.65 o
   5   1  20      466.69      359.68     58.66 o
   6   1  20      381.69      258.27    122.41 o
  -6   2  20      242.44      170.51     33.29 o
  -5   2  20        9.35      108.63     25.87 o
  -4   2  20      435.04      488.78     92.44 o
  -3   2  20      574.18      525.64     57.43 o
  -2   2  20      145.67      143.39     21.43 o
  -1   2  20      130.89      204.54     35.36 o
   0   2  20      192.59      200.31     30.05 o
   1   2  20      114.07      141.46     47.26 o
   2   2  20      145.45       77.34     26.64 o
   3   2  20      569.92      435.96     85.49 o
   4   2  20      418.03      343.38     99.27 o
   5   2  20        6.94      111.35     42.90 o
   6   2  20      249.86      225.34    106.55 o
  -6   3  20      106.52      132.86     28.52 o
  -5   3  20       19.87      183.58     30.33 o
  -4   3  20      497.72      343.45     49.94 o
  -3   3  20      167.43      160.23     26.36 o
  -2   3  20     1236.55     1175.46     77.35 o
  -1   3  20       15.14       98.35     28.30 o
   0   3  20      184.58      240.85     51.05 o
   1   3  20       16.94      112.03     20.12 o
   2   3  20     1214.06     1579.23    188.21 o
   3   3  20      160.96      157.50     44.14 o
   4   3  20      509.99      427.51     83.53 o
   5   3  20       19.62      114.95     26.91 o
   6   3  20       99.60      145.89     52.64 o
  -6   4  20     1220.10     1009.37    174.70 o
  -5   4  20      134.42      103.17     28.98 o
  -4   4  20      319.95      359.87     44.65 o
  -3   4  20      477.50      582.20     54.03 o
  -2   4  20      297.96      344.68     43.42 o
  -1   4  20      395.92      488.77     54.04 o
   0   4  20     1422.58     1819.42    100.24 o
   1   4  20      415.35      468.48     76.88 o
   2   4  20      305.46      442.92     58.89 o
   3   4  20      487.79      386.71     59.85 o
   4   4  20      326.27      379.07     63.26 o
   5   4  20      128.03      124.86     42.54 o
   6   4  20     1215.01     1214.86    151.24 o
  -6   5  20      426.31      383.29     84.48 o
  -5   5  20      875.83      692.37     74.73 o
  -4   5  20     1015.47      831.88     78.44 o
  -3   5  20      119.54      160.27     28.40 o
  -2   5  20      754.16      883.76     90.39 o
  -1   5  20      998.39     1124.25     88.52 o
   0   5  20      414.88      489.48     47.54 o
   1   5  20      971.99     1208.72    128.12 o
   2   5  20      765.11      727.83     76.35 o
   3   5  20      117.36       73.28     19.39 o
   4   5  20     1021.80     1094.97     91.07 o
   5   5  20      868.24      725.29    106.69 o
   6   5  20      427.50      451.65     76.17 o
  -5   6  20      406.72      326.48     64.93 o
  -4   6  20      324.19      232.91     58.60 o
  -3   6  20     1099.38     1144.43     99.88 o
  -2   6  20        5.22       90.95     33.88 o
  -1   6  20      585.71      543.30     48.42 o
   0   6  20       27.50       60.71     24.16 o
   1   6  20      608.15      589.23     62.03 o
   2   6  20        5.70       75.28     33.52 o
   3   6  20     1108.08      871.43     78.23 o
   4   6  20      322.30      410.31     66.59 o
   5   6  20      393.57      316.54     65.47 o
  -5   7  20      139.62      126.49     42.07 o
  -4   7  20       63.68       81.73     22.87 o
  -3   7  20       15.64       93.02     23.23 o
  -2   7  20      656.45      755.17     78.75 o
  -1   7  20       82.51      124.75     21.21 o
   0   7  20      182.74      190.87     32.02 o
   1   7  20       79.08      108.17     26.21 o
   2   7  20      623.05      687.22     66.91 o
   3   7  20       17.85       95.83     20.45 o
   4   7  20       68.03       58.29     31.47 o
   5   7  20      133.79      182.04     55.57 o
  -5   8  20      255.75      204.23     63.80 o
  -4   8  20       99.20      142.54     26.25 o
  -3   8  20      683.56      570.06     62.62 o
  -2   8  20      139.10      252.41     40.83 o
  -1   8  20      462.77      392.80     57.10 o
   0   8  20      973.47     1044.15    131.52 o
   1   8  20      457.42      565.09     59.44 o
   2   8  20      146.57      194.22     35.32 o
   3   8  20      682.89      653.62     64.84 o
   4   8  20      103.87       88.03     20.50 o
   5   8  20      269.02      204.71     45.71 o
  -4   9  20      129.95      103.12     28.34 o
  -3   9  20       71.09      138.54     23.72 o
  -2   9  20      603.64      614.91     92.49 o
  -1   9  20     1407.82     1560.56    151.82 o
   0   9  20      421.96      429.30     58.29 o
   1   9  20     1411.40     1401.35    102.39 o
   2   9  20      593.42      598.13     64.13 o
   3   9  20       69.55       75.88     28.53 o
   4   9  20      123.96      118.25     32.09 o
  -4  10  20       96.19      166.45     44.76 o
  -3  10  20      973.88      931.94     95.46 o
  -2  10  20      204.49      198.57     41.48 o
  -1  10  20       93.00      152.56     30.41 o
   0  10  20      158.12      203.80     47.32 o
   1  10  20      111.52      183.56     42.54 o
   2  10  20      197.99      127.11     29.22 o
   3  10  20      999.62      977.28    146.44 o
   4  10  20       98.96       82.99     34.78 o
  -3  11  20       25.13       92.23     58.62 o
  -2  11  20      412.23      405.08     61.20 o
  -1  11  20       38.83       86.46     35.55 o
   0  11  20      341.89      244.79     80.88 o
   1  11  20       37.37       64.06     26.40 o
   2  11  20      396.82      350.26     72.43 o
   3  11  20       23.02       79.85     21.92 o
  -3  12  20      318.13      253.24     70.09 o
  -2  12  20        2.00       98.63     35.74 o
  -1  12  20      221.23      240.96     52.28 o
   0  12  20       34.14       90.68     32.59 o
   1  12  20      203.45      191.96     48.77 o
   2  12  20        3.11       49.46     60.48 o
   3  12  20      301.80      162.43     55.07 o
  -1  13  20      827.48     1012.31    137.09 o
   0  13  20      168.70      129.93     87.15 o
   1  13  20      843.25      953.85    112.66 o
   1   0  21      207.33      280.67     41.72 o
   2   0  21     1049.52     1133.11     99.08 o
   3   0  21      169.48      172.89     44.85 o
   4   0  21     1200.50     1262.61    135.72 o
   5   0  21        5.32       80.82     34.05 o
  -5   1  21      924.07      881.68    111.48 o
  -4   1  21       83.13       78.12     36.42 o
  -3   1  21     1042.22     1127.88    103.78 o
  -2   1  21       43.36      123.43     23.47 o
  -1   1  21      419.36      513.89     55.70 o
   0   1  21      153.11      139.31     29.57 o
   1   1  21      417.53      500.71     58.20 o
   2   1  21       46.50      249.99     52.26 o
   3   1  21     1036.98      917.09     78.18 o
   4   1  21       77.44      137.35     66.68 o
   5   1  21      926.96      670.57     92.81 o
  -5   2  21      176.55      193.09     40.63 o
  -4   2  21      278.61      179.33     46.00 o
  -3   2  21     2964.05     2657.62    222.75 o
  -2   2  21      328.55      218.41     32.72 o
  -1   2  21       34.73      119.26     25.62 o
   0   2  21       24.34       88.93     20.43 o
   1   2  21       32.36       81.86     60.59 o
   2   2  21      338.04      282.71     51.73 o
   3   2  21     2959.88     2888.63    313.05 o
   4   2  21      265.38      212.00     43.08 o
   5   2  21      175.21      207.16     52.78 o
  -5   3  21      786.31      661.82     78.34 o
  -4   3  21      199.80      202.08     33.68 o
  -3   3  21      733.23      819.02     84.12 o
  -2   3  21      133.46      173.00     38.88 o
  -1   3  21      312.57      326.82     84.94 o
   0   3  21       43.59      108.73     23.30 o
   1   3  21      313.46      238.02     36.32 o
   2   3  21      125.52      144.67     46.30 o
   3   3  21      727.17      768.87    111.82 o
   4   3  21      210.76      196.72     93.00 o
   5   3  21      785.89      774.61    110.12 o
  -5   4  21        2.85       41.67     23.02 o
  -4   4  21      814.94      817.29     93.58 o
  -3   4  21      149.03      189.99     39.22 o
  -2   4  21      651.03      799.69    156.67 o
  -1   4  21      273.35      390.31     51.89 o
   0   4  21      106.97       97.89     32.09 o
   1   4  21      269.12      314.72     54.94 o
   2   4  21      679.98      741.33    149.88 o
   3   4  21      147.78      190.97     43.62 o
   4   4  21      818.57      880.73    106.53 o
   5   4  21        3.58      105.45     31.23 o
  -5   5  21      469.21      338.12    103.38 o
  -4   5  21       60.32       85.82     22.38 o
  -3   5  21     1801.83     1674.42    211.99 o
  -2   5  21      113.14      159.41     42.83 o
  -1   5  21      505.72      479.17     53.24 o
   0   5  21       86.18      134.68     26.78 o
   1   5  21      498.80      491.09     51.42 o
   2   5  21      104.25      164.38     29.91 o
   3   5  21     1812.07     1739.37    189.96 o
   4   5  21       62.05      126.77     40.41 o
   5   5  21      481.47      442.04     76.21 o
  -5   6  21       97.97      146.27     28.86 o
  -4   6  21      199.15      187.25     34.87 o
  -3   6  21      726.67      769.66     81.39 o
  -2   6  21      106.16      101.98     29.42 o
  -1   6  21        6.43       71.77     27.71 o
   0   6  21      440.01      442.08     47.46 o
   1   6  21       10.31       89.29     22.05 o
   2   6  21      106.63      148.78     58.37 o
   3   6  21      738.43      724.23    101.58 o
   4   6  21      201.72      221.59     43.99 o
   5   6  21       95.43      281.16     73.37 o
  -4   7  21      371.19      365.41     48.68 o
  -3   7  21      496.80      651.74     78.58 o
  -2   7  21      244.73      285.57     43.47 o
  -1   7  21       48.31      115.35     25.59 o
   0   7  21       99.96       62.28     40.09 o
   1   7  21       44.96      131.61     55.21 o
   2   7  21      229.83      217.12     38.93 o
   3   7  21      483.44      605.12     86.86 o
   4   7  21      370.61      414.26     74.67 o
  -4   8  21      564.45      575.34     81.76 o
  -3   8  21      156.59      135.22     29.27 o
  -2   8  21      769.21      779.75     77.06 o
  -1   8  21      139.20      177.93     37.03 o
   0   8  21      324.02      351.55     58.76 o
   1   8  21      143.31      173.13     31.88 o
   2   8  21      786.13      745.01    100.65 o
   3   8  21      156.59      163.16     28.36 o
   4   8  21      553.79      560.31     88.47 o
  -3   9  21     1512.24     1326.89    120.99 o
  -2   9  21      259.45      295.79     45.64 o
  -1   9  21      130.61      171.43     35.45 o
   0   9  21       49.17       95.50     63.70 o
   1   9  21      125.98      110.09     28.46 o
   2   9  21      248.13      220.85     42.51 o
   3   9  21     1517.68     1152.06    130.48 o
  -3  10  21      329.15      231.86     54.21 o
  -2  10  21      417.67      441.57     63.79 o
  -1  10  21      117.53      205.77     85.20 o
   0  10  21     1331.25     1264.55    118.45 o
   1  10  21      127.11      115.77     38.77 o
   2  10  21      407.61      420.38     66.81 o
   3  10  21      332.79      285.37     45.15 o
  -2  11  21      178.28      263.69     49.18 o
  -1  11  21       68.08      111.50     37.88 o
   0  11  21      155.44      172.19     38.53 o
   1  11  21       61.52      109.46     48.03 o
   2  11  21      184.47      155.59     32.86 o
   0  12  21      136.06      205.54     41.43 o
   0   0  22      243.38      278.45     78.85 o
   1   0  22      111.69      141.07     25.97 o
   2   0  22      338.01      318.25     39.85 o
   3   0  22      329.23      233.79     30.93 o
   4   0  22      796.06      968.31     82.87 o
  -4   1  22      190.96       98.14     23.83 o
  -3   1  22      172.94      151.51     25.11 o
  -2   1  22      444.67      440.48     93.31 o
  -1   1  22      202.87      244.30     69.09 o
   0   1  22      316.33      296.84     57.89 o
   1   1  22      202.99      224.38     48.41 o
   2   1  22      446.16      520.04     54.99 o
   3   1  22      165.40      118.42     43.83 o
   4   1  22      183.81      254.40     44.65 o
  -4   2  22      508.84      415.24     90.88 o
  -3   2  22       72.39      128.50     28.22 o
  -2   2  22       87.90      124.10     31.02 o
  -1   2  22     1383.91     1573.00    130.31 o
   0   2  22      358.90      367.63     54.23 o
   1   2  22     1397.91     1442.11     89.25 o
   2   2  22       81.44       75.23     29.47 o
   3   2  22       75.21      173.42     46.34 o
   4   2  22      527.52      415.34     93.89 o
  -4   3  22      189.23      146.19     52.38 o
  -3   3  22      290.79      277.10     38.14 o
  -2   3  22      527.86      520.47     57.79 o
  -1   3  22      246.63      315.10     48.42 o
   0   3  22      764.05      844.44     70.54 o
   1   3  22      241.94      323.83     43.29 o
   2   3  22      525.74      492.36     69.31 o
   3   3  22      295.24      310.68     74.94 o
   4   3  22      193.95      193.32     41.74 o
  -4   4  22      710.56      548.25     63.37 o
  -3   4  22      100.63      109.85     24.65 o
  -2   4  22      321.04      330.73     51.02 o
  -1   4  22      185.40      145.83     53.77 o
   0   4  22      175.06      170.14     35.21 o
   1   4  22      181.38      214.96     51.41 o
   2   4  22      315.58      290.62     87.46 o
   3   4  22       95.49      111.54     49.33 o
   4   4  22      709.37      383.33    146.31 o
  -4   5  22      334.45      250.98     34.40 o
  -3   5  22      141.57      175.03     32.79 o
  -2   5  22      303.52      268.26     38.69 o
  -1   5  22      253.21      282.20     43.93 o
   0   5  22       61.27       67.09     20.83 o
   1   5  22      248.83      313.80     41.28 o
   2   5  22      304.46      233.92     77.40 o
   3   5  22      134.65      123.18     44.10 o
   4   5  22      337.02      322.96     85.17 o
  -4   6  22      154.53      212.68     40.84 o
  -3   6  22       98.30      110.85     29.91 o
  -2   6  22       89.08      103.87     27.37 o
  -1   6  22      332.44      320.43     61.47 o
   0   6  22       18.75      132.48     25.43 o
   1   6  22      342.36      461.14     60.01 o
   2   6  22       82.80      121.92     42.34 o
   3   6  22       89.25      120.34     24.61 o
   4   6  22      165.82      156.46     61.72 o
  -3   7  22      169.45      221.35     44.03 o
  -2   7  22      499.04      534.26     74.59 o
  -1   7  22      124.87      136.82     24.61 o
   0   7  22      812.80      820.61     64.07 o
   1   7  22      115.62      165.54     32.98 o
   2   7  22      490.30      432.91    103.35 o
   3   7  22      173.49      186.47     51.43 o
  -3   8  22       44.31      107.65     27.34 o
  -2   8  22      324.53      219.16     66.25 o
  -1   8  22      242.91      210.35     40.54 o
   0   8  22        2.37      118.89     23.99 o
   1   8  22      232.09      214.45     51.17 o
   2   8  22      322.92      336.94     66.50 o
   3   8  22       51.62      101.68     24.89 o
  -2   9  22      127.65      209.24     98.46 o
  -1   9  22      290.87      267.31     87.49 o
   0   9  22       76.20      139.28     45.22 o
   1   9  22      291.09      285.27     58.16 o
   2   9  22      124.78      116.96     30.71 o
  -1  10  22      340.91      202.89     41.39 o
   0  10  22        6.98      145.44     59.85 o
   1  10  22      321.04      251.10     51.99 o
   1   0  23       88.88       85.14     51.84 o
   2   0  23      994.38      955.59     96.74 o
   3   0  23      817.43      679.27     91.38 o
  -3   1  23      823.61      692.16     74.58 o
  -2   1  23      145.69      195.36     60.06 o
  -1   1  23      329.61      189.31     48.24 o
   0   1  23      348.27      377.09     50.14 o
   1   1  23      310.46      393.00     51.04 o
   2   1  23      136.60      184.22     33.58 o
   3   1  23      809.07      927.35    139.79 o
  -3   2  23        3.44      113.05     26.49 o
  -2   2  23       88.56      191.25     37.32 o
  -1   2  23      126.38      122.01     48.06 o
   0   2  23      145.37      130.04     29.78 o
   1   2  23      120.57      108.58     24.49 o
   2   2  23       88.60      111.28     33.46 o
   3   2  23        2.54       36.73     34.72 o
  -3   3  23      228.25      217.44     39.74 o
  -2   3  23       51.11      176.40     31.85 o
  -1   3  23      162.03      152.73     37.10 o
   0   3  23      589.48      634.20     66.22 o
   1   3  23      169.90      142.04     26.61 o
   2   3  23       55.58       65.18     32.36 o
   3   3  23      233.45      223.03     95.25 o
  -3   4  23      726.54      712.35     82.57 o
  -2   4  23      617.54      608.46     66.58 o
  -1   4  23      204.07      145.29     63.24 o
   0   4  23      142.28      132.10     35.11 o
   1   4  23      198.89      208.72     35.73 o
   2   4  23      634.57      563.90     75.68 o
   3   4  23      729.02      488.96    106.09 o
  -3   5  23      918.47      887.09     87.72 o
  -2   5  23      147.68      159.33     30.99 o
  -1   5  23      127.83       74.36     38.62 o
   0   5  23        6.37       75.82     23.41 o
   1   5  23      119.21      247.87     45.70 o
   2   5  23      145.88      115.94     29.22 o
   3   5  23      906.04      596.15    108.75 o
  -2   6  23       14.09       53.56     45.02 o
  -1   6  23       72.12      102.19     43.41 o
   0   6  23      405.84      454.85     56.45 o
   1   6  23       66.54      179.78     38.86 o
   2   6  23       13.70      115.39     25.98 o
  -1   7  23       60.61      124.26     33.31 o
   0   7  23      243.10      181.36     47.26 o
   1   7  23       60.86      127.13     47.56 o
   0   8  23      136.19      113.57     34.94 o
   0   0  24      114.03      143.02     62.66 o
   1   0  24        0.32       80.67     33.00 o
   2   0  24       33.59       54.45     32.93 o
  -2   1  24      204.07      173.65     46.00 o
  -1   1  24      252.03      310.26     52.80 o
   0   1  24       99.46      114.70     23.74 o
   1   1  24      255.25      328.81     44.63 o
   2   1  24      211.36      212.15     44.98 o
  -2   2  24      224.99      230.19     68.71 o
  -1   2  24      856.87      853.02     84.56 o
   0   2  24      218.76      199.30     29.76 o
   1   2  24      849.71      834.21     81.07 o
   2   2  24      236.90      239.34     80.99 o
  -1   3  24      227.24      228.12     40.07 o
   0   3  24      733.38      819.73     82.87 o
   1   3  24      232.66      185.32     45.98 o
  -1   4  24        6.90      109.83     28.93 o
   0   4  24       20.41      133.60     36.09 o
   1   4  24        7.05       54.67     19.26 o
 
